# Supplementary material for: ﻿Review of the genus Salicarus (Hemiptera, Heteroptera, Miridae)
Source: Zookeys. 2024 Sep 2;1211:57–100. doi: 10.3897/zookeys.1211.129660 (PMC11384904; doi:10.3897/zookeys.1211.129660)
Supplement: XML Treatment for Salicarus [file zookeys.1211.129660-treatment1.xml]

<!DOCTYPE tp:taxon-treatment
  PUBLIC "-//TaxonX//DTD Taxonomic Treatment Publishing DTD v0 20100105//EN" "tax-treatment-NSO.dtd">
<tp:taxon-treatment xmlns:tp="http://www.plazi.org/taxpub"><tp:treatment-meta><kwd-group><label>Taxon classification</label><kwd>
              <named-content content-type="kingdom">Animalia</named-content>
            </kwd><kwd>
              <named-content content-type="order">Hemiptera</named-content>
            </kwd><kwd>
              <named-content content-type="family">Miridae</named-content>
            </kwd></kwd-group><mixed-citation publication-type="journal"><person-group><name><surname>Konstantinov</surname><given-names>Fedor V.</given-names></name><name><surname>Hosseini</surname><given-names>Reza</given-names></name></person-group><article-title>﻿Review of the genus <italic><tp:taxon-name><tp:taxon-name-part taxon-name-part-type="genus" reg="Salicarus">Salicarus</tp:taxon-name-part></tp:taxon-name></italic> (<tp:taxon-name><tp:taxon-name-part taxon-name-part-type="order">Hemiptera</tp:taxon-name-part></tp:taxon-name>, <tp:taxon-name><tp:taxon-name-part taxon-name-part-type="suborder">Heteroptera</tp:taxon-name-part></tp:taxon-name>, <tp:taxon-name><tp:taxon-name-part taxon-name-part-type="family">Miridae</tp:taxon-name-part></tp:taxon-name>)</article-title><source>Zookeys</source><day>02</day><month>09</month><year>2024</year><volume>1211</volume><fpage>57</fpage><lpage>100</lpage><pub-id pub-id-type="doi">10.3897/zookeys.1211.129660</pub-id></mixed-citation></tp:treatment-meta><tp:nomenclature><label>﻿</label><tp:taxon-name>
            <object-id xmlns:xlink="http://www.w3.org/1999/xlink" content-type="arpha" xlink:type="simple">8B061A96-637F-58E8-B490-33BB54FE2DD2</object-id>
            <tp:taxon-name-part taxon-name-part-type="genus" reg="Salicarus">Salicarus</tp:taxon-name-part>
          </tp:taxon-name><tp:taxon-authority>Kerzhner, 1962</tp:taxon-authority><tp:nomenclature-citation-list><tp:nomenclature-citation><tp:taxon-name>
                <tp:taxon-name-part taxon-name-part-type="genus" reg="Salicarus">Salicarus</tp:taxon-name-part>
              </tp:taxon-name><comment>Kerzhner, 1962: 381. Type species by original designation: <tp:taxon-name><tp:taxon-name-part taxon-name-part-type="genus" reg="Capsus">Capsus</tp:taxon-name-part><tp:taxon-name-part taxon-name-part-type="species" reg="roseri">roseri</tp:taxon-name-part></tp:taxon-name> Herrich-Schaeffer, 1838.</comment></tp:nomenclature-citation><tp:nomenclature-citation><tp:taxon-name>
                <tp:taxon-name-part taxon-name-part-type="genus" reg="Salicarus">Salicarus</tp:taxon-name-part>
              </tp:taxon-name><comment>: <xref ref-type="bibr" rid="B38">Putshkov (1977)</xref>: 365 (revision); <xref ref-type="bibr" rid="B16">Kerzhner (1964)</xref>: 996 (key, figures).</comment></tp:nomenclature-citation><tp:nomenclature-citation><tp:taxon-name>
                <tp:taxon-name-part taxon-name-part-type="genus" reg="Salicarius">Salicarius</tp:taxon-name-part>
              </tp:taxon-name><comment>[sic!]: <xref ref-type="bibr" rid="B57">Wagner (1975a)</xref>: 99 (key, descriptions, figures).</comment></tp:nomenclature-citation></tp:nomenclature-citation-list></tp:nomenclature><tp:treatment-sec sec-type="diagnosis" id="SECID0EGYBG"><title>Diagnosis.</title><p>Body broadly oval, with short appendages (Figs <xref ref-type="fig" rid="F1">1</xref>–<xref ref-type="fig" rid="F3">3</xref>); head vertical, clypeus barely visible in dorsal view, posterior margin of vertex attenuate, covering anterior margin of pronotum (Figs <xref ref-type="fig" rid="F4">4</xref>, <xref ref-type="fig" rid="F5">5</xref>, <xref ref-type="fig" rid="F6">6E</xref>); dorsum and/or thoracic pleura clothed with scale-like setae and simple setae (Figs <xref ref-type="fig" rid="F4">4</xref>, <xref ref-type="fig" rid="F5">5</xref>, <xref ref-type="fig" rid="F6">6C</xref>); parempodium apically spatulate; pulvillum small, not reaching midpoint of claw (Fig. <xref ref-type="fig" rid="F6">6A, D</xref>); vesica large, strongly coiled at middle, apically with two long and thin, gradually tapering blades tightly fused along almost entire length (Figs <xref ref-type="fig" rid="F7">7A–D</xref>, <xref ref-type="fig" rid="F8">8</xref>), or slightly dilate apically (Fig. <xref ref-type="fig" rid="F7">7G–J</xref>); secondary gonopore large, located close to middle of vesica, equipped with gonopore sclerite; vestibulum of bursa copulatrix S-shaped, contrastingly long and thin (Fig. <xref ref-type="fig" rid="F10">10</xref>). Refer to <xref ref-type="bibr" rid="B24">Konstantinov (2023)</xref> for additional discussion.</p><fig id="F1" position="float" orientation="portrait"><object-id xmlns:xlink="http://www.w3.org/1999/xlink" content-type="doi" xlink:type="simple">10.3897/zookeys.1211.129660.figure1</object-id><object-id xmlns:xlink="http://www.w3.org/1999/xlink" content-type="arpha" xlink:type="simple">6F6D60A4-E8AB-537F-AB4B-0D0C81D48A25</object-id><label>Figure 1.</label><caption><p>Dorsal habitus <bold>A–C</bold> ♂ paratype of <italic><tp:taxon-name><tp:taxon-name-part taxon-name-part-type="genus" reg="Salicarus">Salicarus</tp:taxon-name-part><tp:taxon-name-part taxon-name-part-type="species" reg="concinnus">concinnus</tp:taxon-name-part></tp:taxon-name></italic><bold>D–F</bold> ♀ paratype of <italic><tp:taxon-name><tp:taxon-name-part taxon-name-part-type="genus" reg="Salicarus">S.</tp:taxon-name-part><tp:taxon-name-part taxon-name-part-type="species" reg="concinnus">concinnus</tp:taxon-name-part></tp:taxon-name></italic><bold>G, H</bold> ♀ <italic><tp:taxon-name><tp:taxon-name-part taxon-name-part-type="genus" reg="Salicarus">S.</tp:taxon-name-part><tp:taxon-name-part taxon-name-part-type="species" reg="fulvicornis">fulvicornis</tp:taxon-name-part></tp:taxon-name></italic><bold>I</bold> ♂ <italic><tp:taxon-name><tp:taxon-name-part taxon-name-part-type="genus" reg="Salicarus">S.</tp:taxon-name-part><tp:taxon-name-part taxon-name-part-type="species" reg="fulvicornis">fulvicornis</tp:taxon-name-part></tp:taxon-name></italic>.</p></caption><graphic xmlns:xlink="http://www.w3.org/1999/xlink" xlink:href="zookeys-1211-057_article-129660__-g001.jpg" position="float" orientation="portrait" xlink:type="simple" id="oo_1126622.jpg"><uri content-type="original_file" xlink:type="simple">https://binary.pensoft.net/fig/1126622</uri></graphic></fig><fig id="F2" position="float" orientation="portrait"><object-id xmlns:xlink="http://www.w3.org/1999/xlink" content-type="doi" xlink:type="simple">10.3897/zookeys.1211.129660.figure2</object-id><object-id xmlns:xlink="http://www.w3.org/1999/xlink" content-type="arpha" xlink:type="simple">58DE0E3D-FA6A-5B86-A1DC-EF4DC3335C2A</object-id><label>Figure 2.</label><caption><p>Dorsal habitus <bold>A</bold> ♂ <italic><tp:taxon-name><tp:taxon-name-part taxon-name-part-type="genus" reg="Salicarus">Salicarus</tp:taxon-name-part><tp:taxon-name-part taxon-name-part-type="species" reg="halimodendri">halimodendri</tp:taxon-name-part></tp:taxon-name></italic><bold>B–D</bold> ♀ <italic><tp:taxon-name><tp:taxon-name-part taxon-name-part-type="genus" reg="Salicarus">S.</tp:taxon-name-part><tp:taxon-name-part taxon-name-part-type="species" reg="halimodendri">halimodendri</tp:taxon-name-part></tp:taxon-name></italic><bold>F, G</bold> ♂ <italic><tp:taxon-name><tp:taxon-name-part taxon-name-part-type="genus" reg="Salicarus">S.</tp:taxon-name-part><tp:taxon-name-part taxon-name-part-type="species" reg="roseri">roseri</tp:taxon-name-part></tp:taxon-name></italic><bold>H, I</bold> ♀ <italic><tp:taxon-name><tp:taxon-name-part taxon-name-part-type="genus" reg="Salicarus">S.</tp:taxon-name-part><tp:taxon-name-part taxon-name-part-type="species" reg="roseri">roseri</tp:taxon-name-part></tp:taxon-name></italic>.</p></caption><graphic xmlns:xlink="http://www.w3.org/1999/xlink" xlink:href="zookeys-1211-057_article-129660__-g002.jpg" position="float" orientation="portrait" xlink:type="simple" id="oo_1126623.jpg"><uri content-type="original_file" xlink:type="simple">https://binary.pensoft.net/fig/1126623</uri></graphic></fig><fig id="F3" position="float" orientation="portrait"><object-id xmlns:xlink="http://www.w3.org/1999/xlink" content-type="doi" xlink:type="simple">10.3897/zookeys.1211.129660.figure3</object-id><object-id xmlns:xlink="http://www.w3.org/1999/xlink" content-type="arpha" xlink:type="simple">9D5289E3-0A2B-5E93-922E-FA491D882EFB</object-id><label>Figure 3.</label><caption><p>Dorsal habitus <bold>A, B</bold> ♂ <italic><tp:taxon-name><tp:taxon-name-part taxon-name-part-type="genus" reg="Salicarus">Salicarus</tp:taxon-name-part><tp:taxon-name-part taxon-name-part-type="species" reg="urnammu">urnammu</tp:taxon-name-part></tp:taxon-name></italic><bold>C, D</bold> ♀ <italic><tp:taxon-name><tp:taxon-name-part taxon-name-part-type="genus" reg="Salicarus">S.</tp:taxon-name-part><tp:taxon-name-part taxon-name-part-type="species" reg="urnammu">urnammu</tp:taxon-name-part></tp:taxon-name></italic><bold>E</bold> ♂ paratype of <italic><tp:taxon-name><tp:taxon-name-part taxon-name-part-type="genus" reg="Salicarus">S.</tp:taxon-name-part><tp:taxon-name-part taxon-name-part-type="species" reg="cavinotum">cavinotum</tp:taxon-name-part></tp:taxon-name></italic><bold>F</bold> ♀ paratype of <italic><tp:taxon-name><tp:taxon-name-part taxon-name-part-type="genus" reg="Salicarus">S.</tp:taxon-name-part><tp:taxon-name-part taxon-name-part-type="species" reg="cavinotum">cavinotum</tp:taxon-name-part></tp:taxon-name></italic><bold>G</bold> ♂ <italic><tp:taxon-name><tp:taxon-name-part taxon-name-part-type="genus" reg="Salicarus">S.</tp:taxon-name-part><tp:taxon-name-part taxon-name-part-type="species" reg="genistae">genistae</tp:taxon-name-part></tp:taxon-name></italic><bold>H</bold> ♀ <italic><tp:taxon-name><tp:taxon-name-part taxon-name-part-type="genus" reg="Salicarus">S.</tp:taxon-name-part><tp:taxon-name-part taxon-name-part-type="species" reg="genistae">genistae</tp:taxon-name-part></tp:taxon-name></italic><bold>I</bold> ♂ <italic><tp:taxon-name><tp:taxon-name-part taxon-name-part-type="genus" reg="Salicarus">S.</tp:taxon-name-part><tp:taxon-name-part taxon-name-part-type="species" reg="nitidus">nitidus</tp:taxon-name-part></tp:taxon-name></italic><bold>G</bold> ♀ <italic><tp:taxon-name><tp:taxon-name-part taxon-name-part-type="genus" reg="Salicarus">S.</tp:taxon-name-part><tp:taxon-name-part taxon-name-part-type="species" reg="nitidus">nitidus</tp:taxon-name-part></tp:taxon-name></italic><bold>K</bold> ♂ holotype of <italic><tp:taxon-name><tp:taxon-name-part taxon-name-part-type="genus" reg="Salicarus">S.</tp:taxon-name-part><tp:taxon-name-part taxon-name-part-type="species" reg="perpusillus">perpusillus</tp:taxon-name-part></tp:taxon-name></italic><bold>L</bold> ♀ <italic><tp:taxon-name><tp:taxon-name-part taxon-name-part-type="genus" reg="Salicarus">S.</tp:taxon-name-part><tp:taxon-name-part taxon-name-part-type="species" reg="perpusillus">perpusillus</tp:taxon-name-part></tp:taxon-name></italic>.</p></caption><graphic xmlns:xlink="http://www.w3.org/1999/xlink" xlink:href="zookeys-1211-057_article-129660__-g003.jpg" position="float" orientation="portrait" xlink:type="simple" id="oo_1126624.jpg"><uri content-type="original_file" xlink:type="simple">https://binary.pensoft.net/fig/1126624</uri></graphic></fig></tp:treatment-sec><tp:treatment-sec sec-type="redescription" id="SECID0EWCAI"><title>Redescription.</title><p><bold>Male. <italic>Coloration</italic>.</bold> Dorsum and venter uniformly chestnut to dark brown with whitish antennal segments III and IV in <italic><tp:taxon-name><tp:taxon-name-part taxon-name-part-type="genus" reg="Salicarus">S.</tp:taxon-name-part><tp:taxon-name-part taxon-name-part-type="species" reg="nitidus">nitidus</tp:taxon-name-part></tp:taxon-name></italic> species group (Fig. <xref ref-type="fig" rid="F3">3E–L</xref>), in other species ranging from uniformly dark brown to pale yellow, often exhibiting significant polymorphism within a species (Figs <xref ref-type="fig" rid="F1">1</xref>, <xref ref-type="fig" rid="F2">2</xref>).</p><p><bold><italic>Surface and vestiture</italic>.</bold> Dorsum shiny to moderately shiny, head and pronotum usually smooth, scutellum and hemelytron weakly rugose. Vestiture composed of dense simple setae intermixed with one of two types of scale-like setae: wide, apically serrate, densely covering dorsum, thoracic pleura, abdomen, and sometimes appendages (<italic><tp:taxon-name><tp:taxon-name-part taxon-name-part-type="genus" reg="Salicarus">S.</tp:taxon-name-part><tp:taxon-name-part taxon-name-part-type="species" reg="nitidus">nitidus</tp:taxon-name-part></tp:taxon-name></italic> species group, Fig. <xref ref-type="fig" rid="F5">5</xref>) or narrow, apically acuminate, always located on thoracic pleura and usually also on dorsum or hemelytron only (other species, Figs <xref ref-type="fig" rid="F4">4</xref>, <xref ref-type="fig" rid="F6">6C</xref>). Thoracic pleurites devoid of simple setae and densely clothed exclusively with scale-like setae located above metathoracic scent gland evaporatory area, with no vestiture in ventral half (Fig. <xref ref-type="fig" rid="F6">6E</xref>). Simple setae usually adpressed, sometimes semierect, ranging from as long as to almost twice as long as scale-like setae; in addition, in <italic><tp:taxon-name><tp:taxon-name-part taxon-name-part-type="genus" reg="Salicarus">S.</tp:taxon-name-part><tp:taxon-name-part taxon-name-part-type="species" reg="nitidus">nitidus</tp:taxon-name-part></tp:taxon-name></italic> species group, pronotum laterally and hemelytron proximally with robust, dark, contrastingly long, erect to semierect bristle-like simple setae. Appendages with simple, adpressed to semierect, usually pale setae; antennal segments I and II in <italic><tp:taxon-name><tp:taxon-name-part taxon-name-part-type="genus" reg="Salicarus">S.</tp:taxon-name-part><tp:taxon-name-part taxon-name-part-type="species" reg="nitidus">nitidus</tp:taxon-name-part></tp:taxon-name></italic> species group with contrastingly dense, dark and robust simple setae (Fig. <xref ref-type="fig" rid="F5">5</xref>); head and fore coxa ventrally with contrastingly long simple silver setae; pronotum with a pair of black erect bristle-like setae at anterior corners; femora with several similar black setae dorso-apically; tibial spines dark brown to black.</p><p><bold><italic>Structure</italic>.</bold> Body elongate-oval to oval, total length 2.0–4.0. <bold><italic>Head</italic></bold>: Flattened and strongly sloping, barely protruding beyond anterior margin of eyes (Figs <xref ref-type="fig" rid="F4">4</xref>, <xref ref-type="fig" rid="F5">5</xref>, <xref ref-type="fig" rid="F6">6E</xref>); eyes occupying almost entire height of head in lateral view, posterolateral margins of eyes contiguous with anterolateral margins of pronotum; vertex flat, with attenuate posterior margin covering anterior margin of pronotum, frons vertical, clypeus not visible or barely visible in dorsal view; antenna inserted near ventral margin of eye; segment I either short, swollen, widest at apex, about twice as long as width at apex (<italic><tp:taxon-name><tp:taxon-name-part taxon-name-part-type="genus" reg="Salicarus">S.</tp:taxon-name-part><tp:taxon-name-part taxon-name-part-type="species" reg="nitidus">nitidus</tp:taxon-name-part></tp:taxon-name></italic> species group, Fig. <xref ref-type="fig" rid="F5">5</xref>), or cylindrical, thin (other species, Fig. <xref ref-type="fig" rid="F4">4</xref>); segment II shorter than head width, in <italic><tp:taxon-name><tp:taxon-name-part taxon-name-part-type="genus" reg="Salicarus">S.</tp:taxon-name-part><tp:taxon-name-part taxon-name-part-type="species" reg="nitidus">nitidus</tp:taxon-name-part></tp:taxon-name></italic> species group swollen along entire length, usually distinctly fusiform, in other species rod-shaped, slightly dilated distally; segments III and IV filiform; labium reaching meso- or metacoxa. <bold><italic>Thorax</italic></bold>: Pronotum trapezoidal, about twice as broad as long, calli indistinct; mesonotum only slightly exposed; metathoracic scent gland evaporatory area broadly triangular, peritreme oval, broadly rounded apically. Metathoracic spiracle with well-developed sculpture dorsally (Fig. <xref ref-type="fig" rid="F6">6E, F</xref>). Cuneal fracture deeply incised at base. <bold><italic>Legs</italic></bold>: Comparatively short, femora swollen, broader medially, tibia cylindrical, second and third tarsal segments of nearly equal length, claw (Fig. <xref ref-type="fig" rid="F6">6A, B</xref>) with relatively narrow base, strongly bent at midpoint, pulvillus small, not reaching or barely reaching midpoint of claw, attached to the claw along entire length; parempodia apically spatulate.</p><p><bold><italic>Genitalia</italic>.</bold> Genital capsule cone-shaped, without distinctive ornamentation, as long as or slightly longer than wide at base. Sclerotized apical part of phallotheca narrow, beak-shaped, somewhat constricted at base (Fig. <xref ref-type="fig" rid="F9">9C, F, I, L, O, R, U</xref>). Right paramere oval to elongate-oval, usually basally broadly rounded, and well expanded proximally beyond basal process, with contrastingly long, straight, apical process (Fig. <xref ref-type="fig" rid="F9">9A, D, G, J, M, P, S</xref>). Left paramere of typical phyline shape, with straight apical process and triangular, sensory lobe (Fig. <xref ref-type="fig" rid="F9">9B, E, H, K, N, Q, T</xref>). Vesica large, strongly coiled at middle, with two long and thin, gradually tapering apical blades tightly fused along most length; secondary gonopore large, located close to middle of vesica, with small gonopore sclerite (Figs <xref ref-type="fig" rid="F7">7</xref>, <xref ref-type="fig" rid="F8">8</xref>).</p><p><bold>Female. <italic>Coloration, surface, and vestiture</italic>.</bold> As in male. <bold><italic>Structure</italic>.</bold> Similar to male, usually smaller on average (Table <xref ref-type="table" rid="T1">1</xref>). Antennal segment II in <italic><tp:taxon-name><tp:taxon-name-part taxon-name-part-type="genus" reg="Salicarus">S.</tp:taxon-name-part><tp:taxon-name-part taxon-name-part-type="species" reg="nitidus">nitidus</tp:taxon-name-part></tp:taxon-name></italic> species group somewhat shorter and more strongly swollen, distinctly fusiform.</p><p><bold><italic>Genitalia</italic>.</bold> Dorsal labiate plate with large and wide, broadly oval or apically tapering sclerotized rings (Fig. <xref ref-type="fig" rid="F10">10A–C, G</xref>). Posterior wall membranous, with indistinctly bordered longitudinal sclerotized bands at sides (Fig. <xref ref-type="fig" rid="F10">10D, F</xref>). Sclerites encircling vulva triangular, symmetrical (Fig. <xref ref-type="fig" rid="F10">10 E, H</xref>). Vestibulum characteristically long and thin, S-shaped (Fig. <xref ref-type="fig" rid="F10">10B, E, H</xref>).</p></tp:treatment-sec><tp:treatment-sec sec-type="Species groups" id="SECID0ECKAI"><title>Species groups.</title><p>Three distinct groups of species can be recognized within <italic><tp:taxon-name><tp:taxon-name-part taxon-name-part-type="genus" reg="Salicarus">Salicarus</tp:taxon-name-part></tp:taxon-name></italic>, and the species treatments below are arranged alphabetically within each group:</p><p><bold><italic><tp:taxon-name><tp:taxon-name-part taxon-name-part-type="genus" reg="Salicarus">Salicarus</tp:taxon-name-part><tp:taxon-name-part taxon-name-part-type="species" reg="nitidus">nitidus</tp:taxon-name-part></tp:taxon-name></italic> species group.</bold> This group includes <italic><tp:taxon-name><tp:taxon-name-part taxon-name-part-type="genus" reg="Salicarus">S.</tp:taxon-name-part><tp:taxon-name-part taxon-name-part-type="species" reg="cavinotum">cavinotum</tp:taxon-name-part></tp:taxon-name></italic>, <italic><tp:taxon-name><tp:taxon-name-part taxon-name-part-type="genus" reg="Salicarus">S.</tp:taxon-name-part><tp:taxon-name-part taxon-name-part-type="species" reg="genistae">genistae</tp:taxon-name-part></tp:taxon-name></italic>, <italic><tp:taxon-name><tp:taxon-name-part taxon-name-part-type="genus" reg="Salicarus">S.</tp:taxon-name-part><tp:taxon-name-part taxon-name-part-type="species" reg="nitidus">nitidus</tp:taxon-name-part></tp:taxon-name></italic>, and <italic><tp:taxon-name><tp:taxon-name-part taxon-name-part-type="genus" reg="Salicarus">S.</tp:taxon-name-part><tp:taxon-name-part taxon-name-part-type="species" reg="perpusillus">perpusillus</tp:taxon-name-part></tp:taxon-name></italic>. Species in this group are characterized by their uniformly dark color, dorsum densely covered with wide, apically serrate scale-like setae (scales type 2 sensu <xref ref-type="bibr" rid="B48">Stonedahl 1990</xref>), small size with a stumpy body, and total length ranging from 2.0 to 2.8. They have strongly swollen antennal segments I and II, with segment II distinctly fusiform. Species of this group have a Euro-Mediterranean distribution and utilize legumes (<tp:taxon-name><tp:taxon-name-part taxon-name-part-type="family">Fabaceae</tp:taxon-name-part></tp:taxon-name>) of the tribe <tp:taxon-name><tp:taxon-name-part taxon-name-part-type="tribe">Genisteae</tp:taxon-name-part></tp:taxon-name> (<italic><tp:taxon-name><tp:taxon-name-part taxon-name-part-type="genus" reg="Genista">Genista</tp:taxon-name-part></tp:taxon-name></italic>, <italic><tp:taxon-name><tp:taxon-name-part taxon-name-part-type="genus" reg="Calicotome">Calicotome</tp:taxon-name-part></tp:taxon-name></italic>, <italic><tp:taxon-name><tp:taxon-name-part taxon-name-part-type="genus" reg="Echinospartum">Echinospartum</tp:taxon-name-part></tp:taxon-name></italic>) as hosts.</p><p><bold><italic><tp:taxon-name><tp:taxon-name-part taxon-name-part-type="genus" reg="Salicarus">Salicarus</tp:taxon-name-part><tp:taxon-name-part taxon-name-part-type="species" reg="roseri">roseri</tp:taxon-name-part></tp:taxon-name></italic> species group.</bold> This group includes <italic><tp:taxon-name><tp:taxon-name-part taxon-name-part-type="genus" reg="Salicarus">S.</tp:taxon-name-part><tp:taxon-name-part taxon-name-part-type="species" reg="concinnus">concinnus</tp:taxon-name-part></tp:taxon-name></italic>, <italic><tp:taxon-name><tp:taxon-name-part taxon-name-part-type="genus" reg="Salicarus">S.</tp:taxon-name-part><tp:taxon-name-part taxon-name-part-type="species" reg="roseri">roseri</tp:taxon-name-part></tp:taxon-name></italic>, and <italic><tp:taxon-name><tp:taxon-name-part taxon-name-part-type="genus" reg="Salicarus">S.</tp:taxon-name-part><tp:taxon-name-part taxon-name-part-type="species" reg="urnammu">urnammu</tp:taxon-name-part></tp:taxon-name></italic>. Species in this group are characterized by their highly variable color pattern, relatively large, oval body with a total length of 3.0–4.0. The dorsum vestiture consists of short, adpressed simple setae, while narrow, apically acuminate scale-like setae (scales type 1 sensu <xref ref-type="bibr" rid="B48">Stonedahl 1990</xref>) are scarce and limited to the hemelytron (if present). The vesica in these species is relatively large, with short and robust, knife-shaped apical blades. Species in this group feed on <italic><tp:taxon-name><tp:taxon-name-part taxon-name-part-type="genus" reg="Salix">Salix</tp:taxon-name-part></tp:taxon-name></italic> spp. and tend to have a wide distribution: Palearctic in the case of <italic><tp:taxon-name><tp:taxon-name-part taxon-name-part-type="genus" reg="Salicarus">S.</tp:taxon-name-part><tp:taxon-name-part taxon-name-part-type="species" reg="roseri">roseri</tp:taxon-name-part></tp:taxon-name></italic>, Central Asia for <italic><tp:taxon-name><tp:taxon-name-part taxon-name-part-type="genus" reg="Salicarus">S.</tp:taxon-name-part><tp:taxon-name-part taxon-name-part-type="species" reg="concinnus">concinnus</tp:taxon-name-part></tp:taxon-name></italic>, and western Asia for <italic><tp:taxon-name><tp:taxon-name-part taxon-name-part-type="genus" reg="Salicarus">S.</tp:taxon-name-part><tp:taxon-name-part taxon-name-part-type="species" reg="urnammu">urnammu</tp:taxon-name-part></tp:taxon-name></italic>.</p><p><bold><italic><tp:taxon-name><tp:taxon-name-part taxon-name-part-type="genus" reg="Salicarus">Salicarus</tp:taxon-name-part><tp:taxon-name-part taxon-name-part-type="species" reg="fulvicornis">fulvicornis</tp:taxon-name-part></tp:taxon-name></italic> species group.</bold> This group includes <italic><tp:taxon-name><tp:taxon-name-part taxon-name-part-type="genus" reg="Salicarus">S.</tp:taxon-name-part><tp:taxon-name-part taxon-name-part-type="species" reg="halimodendri">halimodendri</tp:taxon-name-part></tp:taxon-name></italic> and <italic><tp:taxon-name><tp:taxon-name-part taxon-name-part-type="genus" reg="Salicarus">S.</tp:taxon-name-part><tp:taxon-name-part taxon-name-part-type="species" reg="fulvicornis">fulvicornis</tp:taxon-name-part></tp:taxon-name></italic>. Species in this group are variable in coloration, with elongate males (3.6–4.0) and more ovoid females (3.5–3.9). The entire dorsum, except the head, is clothed with a mixture of silvery narrow, apically acuminate scale-like setae, and dense, comparatively long simple setae that are approximately 1.5× as long as the scales. The apical blades of the vesica are very long, thin, gradually curved, and abruptly furcate. Species of this group feed exclusively on <italic><tp:taxon-name><tp:taxon-name-part taxon-name-part-type="genus" reg="Caragana">Caragana</tp:taxon-name-part></tp:taxon-name></italic> spp. (<tp:taxon-name><tp:taxon-name-part taxon-name-part-type="family">Fabaceae</tp:taxon-name-part></tp:taxon-name>: Hedysareae) and are mainly distributed in Central Asia and Mongolia.</p></tp:treatment-sec><tp:treatment-sec><!--Section generated to contain objects referenced in tp:taxon-treatment.--><fig id="F4" position="float" orientation="portrait"><object-id xmlns:xlink="http://www.w3.org/1999/xlink" content-type="doi" xlink:type="simple">10.3897/zookeys.1211.129660.figure4</object-id><object-id xmlns:xlink="http://www.w3.org/1999/xlink" content-type="arpha" xlink:type="simple">5AE04490-294D-52CD-8191-DDAF73D59CB7</object-id><label>Figure 4.</label><caption><p>Head, pronotum, and vestiture <bold>A–C</bold><italic><tp:taxon-name><tp:taxon-name-part taxon-name-part-type="genus" reg="Salicarus">Salicarus</tp:taxon-name-part><tp:taxon-name-part taxon-name-part-type="species" reg="concinnus">concinnus</tp:taxon-name-part></tp:taxon-name></italic> in dorsal view: <bold>A</bold> ♂ paratype, head and pronotum <bold>B</bold> ♀ paratype, head and pronotum <bold>C</bold> ♀ paratype, vestiture on hemelytron <bold>D–F</bold><italic><tp:taxon-name><tp:taxon-name-part taxon-name-part-type="genus" reg="Salicarus">S.</tp:taxon-name-part><tp:taxon-name-part taxon-name-part-type="species" reg="fulvicornis">fulvicornis</tp:taxon-name-part></tp:taxon-name></italic> in dorsal view: <bold>D</bold> ♂ head and pronotum <bold>E</bold> ♀ head and pronotum <bold>F</bold> ♂ vestiture on hemelytron <bold>G–I</bold><italic><tp:taxon-name><tp:taxon-name-part taxon-name-part-type="genus" reg="Salicarus">S.</tp:taxon-name-part><tp:taxon-name-part taxon-name-part-type="species" reg="halimodendri">halimodendri</tp:taxon-name-part></tp:taxon-name></italic> in dorsal view: <bold>G</bold> ♂ paratype <bold>H</bold> ♀ paratype <bold>I</bold> ♂ paratype, vestiture on hemelytron <bold>J–L</bold><italic><tp:taxon-name><tp:taxon-name-part taxon-name-part-type="genus" reg="Salicarus">S.</tp:taxon-name-part><tp:taxon-name-part taxon-name-part-type="species" reg="roseri">roseri</tp:taxon-name-part></tp:taxon-name></italic>: <bold>J</bold> ♂ head and pronotum <bold>K</bold> ♀ head and pronotum <bold>L</bold> head and thoracic pleura in lateral view <bold>M–O</bold><italic><tp:taxon-name><tp:taxon-name-part taxon-name-part-type="genus" reg="Salicarus">S.</tp:taxon-name-part><tp:taxon-name-part taxon-name-part-type="species" reg="urnammu">urnammu</tp:taxon-name-part></tp:taxon-name></italic> in dorsal view: <bold>M</bold> ♂ head and pronotum <bold>N</bold> ♀ head and pronotum <bold>O</bold> ♀ vestiture on hemelytron.</p></caption><graphic xmlns:xlink="http://www.w3.org/1999/xlink" xlink:href="zookeys-1211-057_article-129660__-g004.jpg" position="float" orientation="portrait" xlink:type="simple" id="oo_1126625.jpg"><uri content-type="original_file" xlink:type="simple">https://binary.pensoft.net/fig/1126625</uri></graphic></fig><fig id="F5" position="float" orientation="portrait"><object-id xmlns:xlink="http://www.w3.org/1999/xlink" content-type="doi" xlink:type="simple">10.3897/zookeys.1211.129660.figure5</object-id><object-id xmlns:xlink="http://www.w3.org/1999/xlink" content-type="arpha" xlink:type="simple">9001254F-D6DA-562A-86CC-8F8FCD316094</object-id><label>Figure 5.</label><caption><p>Head, pronotum, and vestiture <bold>A, B</bold> paratype of <italic><tp:taxon-name><tp:taxon-name-part taxon-name-part-type="genus" reg="Salicarus">Salicarus</tp:taxon-name-part><tp:taxon-name-part taxon-name-part-type="species" reg="cavinotum">cavinotum</tp:taxon-name-part></tp:taxon-name></italic>, head and pronotum in dorsal view: <bold>A</bold> ♂ <bold>B</bold> ♀ <bold>C, G</bold><italic><tp:taxon-name><tp:taxon-name-part taxon-name-part-type="genus" reg="Salicarus">S.</tp:taxon-name-part><tp:taxon-name-part taxon-name-part-type="species" reg="genistae">genistae</tp:taxon-name-part></tp:taxon-name></italic>, head and pronotum in dorsal view: <bold>C</bold> ♂ <bold>G</bold> ♀ <bold>D–F</bold> paratypes of <italic><tp:taxon-name><tp:taxon-name-part taxon-name-part-type="genus" reg="Salicarus">S.</tp:taxon-name-part><tp:taxon-name-part taxon-name-part-type="species" reg="perpusillus">perpusillus</tp:taxon-name-part></tp:taxon-name></italic>: <bold>D</bold> ♂ head and pronotum in dorsal view <bold>E</bold> ♀ head and pronotum in dorsal view <bold>F</bold> ♀ vestiture on dorsum and legs <bold>H–I</bold><italic><tp:taxon-name><tp:taxon-name-part taxon-name-part-type="genus" reg="Salicarus">S.</tp:taxon-name-part><tp:taxon-name-part taxon-name-part-type="species" reg="nitidus">nitidus</tp:taxon-name-part></tp:taxon-name></italic>, head and pronotum in dorsal view: <bold>H</bold> ♂ <bold>I</bold> ♀.</p></caption><graphic xmlns:xlink="http://www.w3.org/1999/xlink" xlink:href="zookeys-1211-057_article-129660__-g005.jpg" position="float" orientation="portrait" xlink:type="simple" id="oo_1126626.jpg"><uri content-type="original_file" xlink:type="simple">https://binary.pensoft.net/fig/1126626</uri></graphic></fig><fig id="F6" position="float" orientation="portrait"><object-id xmlns:xlink="http://www.w3.org/1999/xlink" content-type="doi" xlink:type="simple">10.3897/zookeys.1211.129660.figure6</object-id><object-id xmlns:xlink="http://www.w3.org/1999/xlink" content-type="arpha" xlink:type="simple">A01D8C84-92AF-5869-B934-F6E1B00A095B</object-id><label>Figure 6.</label><caption><p>Scanning electron images of selected structures <bold>A–C</bold><italic><tp:taxon-name><tp:taxon-name-part taxon-name-part-type="genus" reg="Salicarus">Salicarus</tp:taxon-name-part><tp:taxon-name-part taxon-name-part-type="species" reg="fulvicornis">fulvicornis</tp:taxon-name-part></tp:taxon-name></italic>: <bold>A</bold> pretarsus in lateral view <bold>B</bold> hind tarsus in lateral view <bold>C</bold> vestiture on hemelytron <bold>D–F</bold><italic><tp:taxon-name><tp:taxon-name-part taxon-name-part-type="genus" reg="Salicarus">S.</tp:taxon-name-part><tp:taxon-name-part taxon-name-part-type="species" reg="roseri">roseri</tp:taxon-name-part></tp:taxon-name></italic>: <bold>D</bold> pretarsus in lateral view <bold>E</bold> head and thoracic pleura in lateral view <bold>F</bold> metathoracic spiracle and scent gland evaporative area.</p></caption><graphic xmlns:xlink="http://www.w3.org/1999/xlink" xlink:href="zookeys-1211-057_article-129660__-g006.jpg" position="float" orientation="portrait" xlink:type="simple" id="oo_1126627.jpg"><uri content-type="original_file" xlink:type="simple">https://binary.pensoft.net/fig/1126627</uri></graphic></fig><fig id="F7" position="float" orientation="portrait"><object-id xmlns:xlink="http://www.w3.org/1999/xlink" content-type="doi" xlink:type="simple">10.3897/zookeys.1211.129660.figure7</object-id><object-id xmlns:xlink="http://www.w3.org/1999/xlink" content-type="arpha" xlink:type="simple">E32BC0A1-A6A0-5D50-8DAB-68A2B9064681</object-id><label>Figure 7.</label><caption><p>Vesica in left and right lateral views (left and right columns, respectively) <bold>A, B</bold> paratypes of <italic><tp:taxon-name><tp:taxon-name-part taxon-name-part-type="genus" reg="Salicarus">Salicarus</tp:taxon-name-part><tp:taxon-name-part taxon-name-part-type="species" reg="concinnus">concinnus</tp:taxon-name-part></tp:taxon-name></italic><bold>C, D</bold><italic><tp:taxon-name><tp:taxon-name-part taxon-name-part-type="genus" reg="Salicarus">S.</tp:taxon-name-part><tp:taxon-name-part taxon-name-part-type="species" reg="fulvicornis">fulvicornis</tp:taxon-name-part></tp:taxon-name></italic><bold>E, F</bold> paratype of <italic><tp:taxon-name><tp:taxon-name-part taxon-name-part-type="genus" reg="Salicarus">S.</tp:taxon-name-part><tp:taxon-name-part taxon-name-part-type="species" reg="halimodendri">halimodendri</tp:taxon-name-part></tp:taxon-name></italic><bold>G, H</bold><italic><tp:taxon-name><tp:taxon-name-part taxon-name-part-type="genus" reg="Salicarus">S.</tp:taxon-name-part><tp:taxon-name-part taxon-name-part-type="species" reg="roseri">roseri</tp:taxon-name-part></tp:taxon-name></italic><bold>I, J</bold><italic><tp:taxon-name><tp:taxon-name-part taxon-name-part-type="genus" reg="Salicarus">S.</tp:taxon-name-part><tp:taxon-name-part taxon-name-part-type="species" reg="urnammu">urnammu</tp:taxon-name-part></tp:taxon-name></italic>.</p></caption><graphic xmlns:xlink="http://www.w3.org/1999/xlink" xlink:href="zookeys-1211-057_article-129660__-g007.jpg" position="float" orientation="portrait" xlink:type="simple" id="oo_1126628.jpg"><uri content-type="original_file" xlink:type="simple">https://binary.pensoft.net/fig/1126628</uri></graphic></fig><fig id="F8" position="float" orientation="portrait"><object-id xmlns:xlink="http://www.w3.org/1999/xlink" content-type="doi" xlink:type="simple">10.3897/zookeys.1211.129660.figure8</object-id><object-id xmlns:xlink="http://www.w3.org/1999/xlink" content-type="arpha" xlink:type="simple">A90EC5D4-77A4-520D-9B63-1F194D46F514</object-id><label>Figure 8.</label><caption><p>Vesica <bold>A</bold><italic><tp:taxon-name><tp:taxon-name-part taxon-name-part-type="genus" reg="Salicarus">Salicarus</tp:taxon-name-part><tp:taxon-name-part taxon-name-part-type="species" reg="cavinotum">cavinotum</tp:taxon-name-part></tp:taxon-name></italic>, paratype <bold>B, C</bold><italic><tp:taxon-name><tp:taxon-name-part taxon-name-part-type="genus" reg="Salicarus">S.</tp:taxon-name-part><tp:taxon-name-part taxon-name-part-type="species" reg="genistae">genistae</tp:taxon-name-part></tp:taxon-name></italic><bold>D, E</bold><italic><tp:taxon-name><tp:taxon-name-part taxon-name-part-type="genus" reg="Salicarus">S.</tp:taxon-name-part><tp:taxon-name-part taxon-name-part-type="species" reg="nitidus">nitidus</tp:taxon-name-part></tp:taxon-name></italic><bold>F, G</bold><italic><tp:taxon-name><tp:taxon-name-part taxon-name-part-type="genus" reg="Salicarus">S.</tp:taxon-name-part><tp:taxon-name-part taxon-name-part-type="species" reg="perpusillus">perpusillus</tp:taxon-name-part></tp:taxon-name></italic>, paratype <bold>H, I</bold> apical part of vesica enlarged: <bold>H</bold><italic><tp:taxon-name><tp:taxon-name-part taxon-name-part-type="genus" reg="Salicarus">S.</tp:taxon-name-part><tp:taxon-name-part taxon-name-part-type="species" reg="genistae">genistae</tp:taxon-name-part></tp:taxon-name></italic><bold>I</bold><italic><tp:taxon-name><tp:taxon-name-part taxon-name-part-type="genus" reg="Salicarus">S.</tp:taxon-name-part><tp:taxon-name-part taxon-name-part-type="species" reg="nitidus">nitidus</tp:taxon-name-part></tp:taxon-name></italic>.</p></caption><graphic xmlns:xlink="http://www.w3.org/1999/xlink" xlink:href="zookeys-1211-057_article-129660__-g008.jpg" position="float" orientation="portrait" xlink:type="simple" id="oo_1126629.jpg"><uri content-type="original_file" xlink:type="simple">https://binary.pensoft.net/fig/1126629</uri></graphic></fig><fig id="F10" position="float" orientation="portrait"><object-id xmlns:xlink="http://www.w3.org/1999/xlink" content-type="doi" xlink:type="simple">10.3897/zookeys.1211.129660.figure10</object-id><object-id xmlns:xlink="http://www.w3.org/1999/xlink" content-type="arpha" xlink:type="simple">B883084D-38E1-58EE-AA58-F8846337CFD0</object-id><label>Figure 10.</label><caption><p>Female genitalia <bold>A, B</bold><italic><tp:taxon-name><tp:taxon-name-part taxon-name-part-type="genus" reg="Salicarus">Salicarus</tp:taxon-name-part><tp:taxon-name-part taxon-name-part-type="species" reg="concinnus">concinnus</tp:taxon-name-part></tp:taxon-name></italic>, paratype: <bold>A</bold> dorsal labiate plate <bold>B</bold> vestibulum <bold>C–E</bold><italic><tp:taxon-name><tp:taxon-name-part taxon-name-part-type="genus" reg="Salicarus">S.</tp:taxon-name-part><tp:taxon-name-part taxon-name-part-type="species" reg="genistae">genistae</tp:taxon-name-part></tp:taxon-name></italic>: <bold>C</bold> dorsal labiate plate <bold>D</bold> posterior wall <bold>E</bold> vestibulum <bold>F</bold><italic><tp:taxon-name><tp:taxon-name-part taxon-name-part-type="genus" reg="Salicarus">S.</tp:taxon-name-part><tp:taxon-name-part taxon-name-part-type="species" reg="halimodendri">halimodendri</tp:taxon-name-part></tp:taxon-name></italic>, posterior wall <bold>G, H</bold><italic><tp:taxon-name><tp:taxon-name-part taxon-name-part-type="genus" reg="Salicarus">S.</tp:taxon-name-part><tp:taxon-name-part taxon-name-part-type="species" reg="roseri">roseri</tp:taxon-name-part></tp:taxon-name></italic>: <bold>G</bold> dorsal labiate plate <bold>H</bold> vestibulum.</p></caption><graphic xmlns:xlink="http://www.w3.org/1999/xlink" xlink:href="zookeys-1211-057_article-129660__-g010.jpg" position="float" orientation="portrait" xlink:type="simple" id="oo_1126631.jpg"><uri content-type="original_file" xlink:type="simple">https://binary.pensoft.net/fig/1126631</uri></graphic></fig><fig id="F9" position="float" orientation="portrait"><object-id xmlns:xlink="http://www.w3.org/1999/xlink" content-type="doi" xlink:type="simple">10.3897/zookeys.1211.129660.figure9</object-id><object-id xmlns:xlink="http://www.w3.org/1999/xlink" content-type="arpha" xlink:type="simple">70864F1B-D1AB-5AC4-BC38-62BCF205752A</object-id><label>Figure 9.</label><caption><p>Male genitalia <bold>A–C</bold><italic><tp:taxon-name><tp:taxon-name-part taxon-name-part-type="genus" reg="Salicarus">Salicarus</tp:taxon-name-part><tp:taxon-name-part taxon-name-part-type="species" reg="concinnus">concinnus</tp:taxon-name-part></tp:taxon-name></italic>, paratype <bold>D–F</bold><italic><tp:taxon-name><tp:taxon-name-part taxon-name-part-type="genus" reg="Salicarus">S.</tp:taxon-name-part><tp:taxon-name-part taxon-name-part-type="species" reg="genistae">genistae</tp:taxon-name-part></tp:taxon-name></italic><bold>G–I</bold><italic><tp:taxon-name><tp:taxon-name-part taxon-name-part-type="genus" reg="Salicarus">S.</tp:taxon-name-part><tp:taxon-name-part taxon-name-part-type="species" reg="nitidus">nitidus</tp:taxon-name-part></tp:taxon-name></italic><bold>J–L</bold><italic><tp:taxon-name><tp:taxon-name-part taxon-name-part-type="genus" reg="Salicarus">S.</tp:taxon-name-part><tp:taxon-name-part taxon-name-part-type="species" reg="fulvicornis">fulvicornis</tp:taxon-name-part></tp:taxon-name></italic><bold>M–O</bold><italic><tp:taxon-name><tp:taxon-name-part taxon-name-part-type="genus" reg="Salicarus">S.</tp:taxon-name-part><tp:taxon-name-part taxon-name-part-type="species" reg="halimodendri">halimodendri</tp:taxon-name-part></tp:taxon-name></italic>, paratype <bold>P–R</bold><italic><tp:taxon-name><tp:taxon-name-part taxon-name-part-type="genus" reg="Salicarus">S.</tp:taxon-name-part><tp:taxon-name-part taxon-name-part-type="species" reg="roseri">roseri</tp:taxon-name-part></tp:taxon-name></italic><bold>S–U</bold><italic><tp:taxon-name><tp:taxon-name-part taxon-name-part-type="genus" reg="Salicarus">S.</tp:taxon-name-part><tp:taxon-name-part taxon-name-part-type="species" reg="urnammu">urnammu</tp:taxon-name-part></tp:taxon-name></italic><bold>A D G J M P S</bold>: right paramere <bold>B E H K N Q U</bold>: left paramere <bold>C F I L O R U</bold>: apex of phallotheca.</p></caption><graphic xmlns:xlink="http://www.w3.org/1999/xlink" xlink:href="zookeys-1211-057_article-129660__-g009.jpg" position="float" orientation="portrait" xlink:type="simple" id="oo_1126630.jpg"><uri content-type="original_file" xlink:type="simple">https://binary.pensoft.net/fig/1126630</uri></graphic></fig><table-wrap id="T1" position="float" orientation="portrait"><label>Table 1.</label><caption><p>Measurements (mm). Abbreviations. Cun–Clyp – distance between apex of clypeus and apex of corium in dorsal view, Head Length – distance between apex oSf clypeus and the highest point of vertex, AntSeg1, AntSeg2 – length of antennal segments I and II, InterOcDi – width of vertex between inner margins of eyes in dorsal view.</p></caption><table id="TID0EZJBI" rules="all"><tbody><tr><th rowspan="2" colspan="1">Species</th><th rowspan="1" colspan="6">Length</th><th rowspan="1" colspan="4">Width</th></tr><tr><th rowspan="1" colspan="1"/><th rowspan="1" colspan="1">Body</th><th rowspan="1" colspan="1">Cun–Clyp</th><th rowspan="1" colspan="1">Pronotum</th><th rowspan="1" colspan="1">Tibia3</th><th rowspan="1" colspan="1">AntSeg2</th><th rowspan="1" colspan="1">Head</th><th rowspan="1" colspan="2">InterOcDi</th><th rowspan="1" colspan="1">Pronotum</th></tr><tr><td rowspan="1" colspan="11">
                  <bold>
                    <italic>
                      <tp:taxon-name><tp:taxon-name-part taxon-name-part-type="genus" reg="Salicarus">Salicarus</tp:taxon-name-part><tp:taxon-name-part taxon-name-part-type="species" reg="cavinotum">cavinotum</tp:taxon-name-part></tp:taxon-name>
                    </italic>
                  </bold>
                </td></tr><tr><td rowspan="5" colspan="1">♂♂ (n = 5)</td><td rowspan="1" colspan="1">
                  <bold>Mean</bold>
                </td><td rowspan="1" colspan="1">
                  <bold>2.16</bold>
                </td><td rowspan="1" colspan="1">
                  <bold>1.86</bold>
                </td><td rowspan="1" colspan="1">
                  <bold>0.37</bold>
                </td><td rowspan="1" colspan="1">
                  <bold>0.98</bold>
                </td><td rowspan="1" colspan="1">
                  <bold>0.49</bold>
                </td><td rowspan="1" colspan="2">
                  <bold>0.65</bold>
                </td><td rowspan="1" colspan="1">
                  <bold>0.36</bold>
                </td><td rowspan="1" colspan="1">
                  <bold>0.83</bold>
                </td></tr><tr><td rowspan="1" colspan="1">SD</td><td rowspan="1" colspan="1">0.25</td><td rowspan="1" colspan="1">0.27</td><td rowspan="1" colspan="1">0.03</td><td rowspan="1" colspan="1">0.05</td><td rowspan="1" colspan="1">0.03</td><td rowspan="1" colspan="2">0.03</td><td rowspan="1" colspan="1">0.02</td><td rowspan="1" colspan="1">0.05</td></tr><tr><td rowspan="1" colspan="1">Range</td><td rowspan="1" colspan="1">0.60</td><td rowspan="1" colspan="1">0.70</td><td rowspan="1" colspan="1">0.06</td><td rowspan="1" colspan="1">0.14</td><td rowspan="1" colspan="1">0.07</td><td rowspan="1" colspan="2">0.07</td><td rowspan="1" colspan="1">0.05</td><td rowspan="1" colspan="1">0.10</td></tr><tr><td rowspan="1" colspan="1">Min</td><td rowspan="1" colspan="1">2.00</td><td rowspan="1" colspan="1">1.60</td><td rowspan="1" colspan="1">0.34</td><td rowspan="1" colspan="1">0.90</td><td rowspan="1" colspan="1">0.46</td><td rowspan="1" colspan="2">0.61</td><td rowspan="1" colspan="1">0.34</td><td rowspan="1" colspan="1">0.78</td></tr><tr><td rowspan="1" colspan="1">Max</td><td rowspan="1" colspan="1">2.60</td><td rowspan="1" colspan="1">2.30</td><td rowspan="1" colspan="1">0.40</td><td rowspan="1" colspan="1">1.04</td><td rowspan="1" colspan="1">0.53</td><td rowspan="1" colspan="2">0.68</td><td rowspan="1" colspan="1">0.39</td><td rowspan="1" colspan="1">0.88</td></tr><tr><td rowspan="5" colspan="1">♀♀ (n = 5)</td><td rowspan="1" colspan="1">
                  <bold>Mean</bold>
                </td><td rowspan="1" colspan="1">
                  <bold>2.15</bold>
                </td><td rowspan="1" colspan="1">
                  <bold>1.91</bold>
                </td><td rowspan="1" colspan="1">
                  <bold>0.39</bold>
                </td><td rowspan="1" colspan="1">
                  <bold>1.02</bold>
                </td><td rowspan="1" colspan="1">
                  <bold>0.49</bold>
                </td><td rowspan="1" colspan="2">
                  <bold>0.68</bold>
                </td><td rowspan="1" colspan="1">
                  <bold>0.40</bold>
                </td><td rowspan="1" colspan="1">
                  <bold>0.89</bold>
                </td></tr><tr><td rowspan="1" colspan="1">SD</td><td rowspan="1" colspan="1">0.09</td><td rowspan="1" colspan="1">0.08</td><td rowspan="1" colspan="1">0.03</td><td rowspan="1" colspan="1">0.07</td><td rowspan="1" colspan="1">0.03</td><td rowspan="1" colspan="2">0.03</td><td rowspan="1" colspan="1">0.01</td><td rowspan="1" colspan="1">0.04</td></tr><tr><td rowspan="1" colspan="1">Range</td><td rowspan="1" colspan="1">0.23</td><td rowspan="1" colspan="1">0.22</td><td rowspan="1" colspan="1">0.09</td><td rowspan="1" colspan="1">0.15</td><td rowspan="1" colspan="1">0.07</td><td rowspan="1" colspan="2">0.06</td><td rowspan="1" colspan="1">0.04</td><td rowspan="1" colspan="1">0.09</td></tr><tr><td rowspan="1" colspan="1">Min</td><td rowspan="1" colspan="1">2.05</td><td rowspan="1" colspan="1">1.83</td><td rowspan="1" colspan="1">0.35</td><td rowspan="1" colspan="1">0.95</td><td rowspan="1" colspan="1">0.45</td><td rowspan="1" colspan="2">0.65</td><td rowspan="1" colspan="1">0.38</td><td rowspan="1" colspan="1">0.85</td></tr><tr><td rowspan="1" colspan="1">Max</td><td rowspan="1" colspan="1">2.28</td><td rowspan="1" colspan="1">2.04</td><td rowspan="1" colspan="1">0.44</td><td rowspan="1" colspan="1">1.10</td><td rowspan="1" colspan="1">0.52</td><td rowspan="1" colspan="2">0.71</td><td rowspan="1" colspan="1">0.41</td><td rowspan="1" colspan="1">0.94</td></tr><tr><td rowspan="1" colspan="11">
                  <bold>
                    <italic>
                      <tp:taxon-name><tp:taxon-name-part taxon-name-part-type="genus" reg="Salicarus">Salicarus</tp:taxon-name-part><tp:taxon-name-part taxon-name-part-type="species" reg="concinnus">concinnus</tp:taxon-name-part></tp:taxon-name>
                    </italic>
                  </bold>
                </td></tr><tr><td rowspan="5" colspan="1">♂♂ (n = 5)</td><td rowspan="1" colspan="1">
                  <bold>Mean</bold>
                </td><td rowspan="1" colspan="1">
                  <bold>3.21</bold>
                </td><td rowspan="1" colspan="1">
                  <bold>2.78</bold>
                </td><td rowspan="1" colspan="1">
                  <bold>0.62</bold>
                </td><td rowspan="1" colspan="1">
                  <bold>1.51</bold>
                </td><td rowspan="1" colspan="1">
                  <bold>0.71</bold>
                </td><td rowspan="1" colspan="2">
                  <bold>0.80</bold>
                </td><td rowspan="1" colspan="1">
                  <bold>0.42</bold>
                </td><td rowspan="1" colspan="1">
                  <bold>1.25</bold>
                </td></tr><tr><td rowspan="1" colspan="1">SD</td><td rowspan="1" colspan="1">0.33</td><td rowspan="1" colspan="1">0.21</td><td rowspan="1" colspan="1">0.03</td><td rowspan="1" colspan="1">0.04</td><td rowspan="1" colspan="1">0.04</td><td rowspan="1" colspan="2">0.02</td><td rowspan="1" colspan="1">0.01</td><td rowspan="1" colspan="1">0.07</td></tr><tr><td rowspan="1" colspan="1">Range</td><td rowspan="1" colspan="1">0.75</td><td rowspan="1" colspan="1">0.50</td><td rowspan="1" colspan="1">0.08</td><td rowspan="1" colspan="1">0.13</td><td rowspan="1" colspan="1">0.10</td><td rowspan="1" colspan="2">0.05</td><td rowspan="1" colspan="1">0.01</td><td rowspan="1" colspan="1">0.18</td></tr><tr><td rowspan="1" colspan="1">Min</td><td rowspan="1" colspan="1">2.95</td><td rowspan="1" colspan="1">2.63</td><td rowspan="1" colspan="1">0.58</td><td rowspan="1" colspan="1">1.45</td><td rowspan="1" colspan="1">0.65</td><td rowspan="1" colspan="2">0.78</td><td rowspan="1" colspan="1">0.41</td><td rowspan="1" colspan="1">1.18</td></tr><tr><td rowspan="1" colspan="1">Max</td><td rowspan="1" colspan="1">3.70</td><td rowspan="1" colspan="1">3.13</td><td rowspan="1" colspan="1">0.65</td><td rowspan="1" colspan="1">1.58</td><td rowspan="1" colspan="1">0.75</td><td rowspan="1" colspan="2">0.83</td><td rowspan="1" colspan="1">0.43</td><td rowspan="1" colspan="1">1.35</td></tr><tr><td rowspan="5" colspan="1">♀♀ (n = 5)</td><td rowspan="1" colspan="1">
                  <bold>Mean</bold>
                </td><td rowspan="1" colspan="1">
                  <bold>3.24</bold>
                </td><td rowspan="1" colspan="1">
                  <bold>2.79</bold>
                </td><td rowspan="1" colspan="1">
                  <bold>0.59</bold>
                </td><td rowspan="1" colspan="1">
                  <bold>1.56</bold>
                </td><td rowspan="1" colspan="1">
                  <bold>0.71</bold>
                </td><td rowspan="1" colspan="2">
                  <bold>0.81</bold>
                </td><td rowspan="1" colspan="1">
                  <bold>0.44</bold>
                </td><td rowspan="1" colspan="1">
                  <bold>1.25</bold>
                </td></tr><tr><td rowspan="1" colspan="1">SD</td><td rowspan="1" colspan="1">0.18</td><td rowspan="1" colspan="1">0.11</td><td rowspan="1" colspan="1">0.06</td><td rowspan="1" colspan="1">0.11</td><td rowspan="1" colspan="1">0.09</td><td rowspan="1" colspan="2">0.03</td><td rowspan="1" colspan="1">0.01</td><td rowspan="1" colspan="1">0.09</td></tr><tr><td rowspan="1" colspan="1">Range</td><td rowspan="1" colspan="1">0.45</td><td rowspan="1" colspan="1">0.25</td><td rowspan="1" colspan="1">0.15</td><td rowspan="1" colspan="1">0.20</td><td rowspan="1" colspan="1">0.20</td><td rowspan="1" colspan="2">0.06</td><td rowspan="1" colspan="1">0.03</td><td rowspan="1" colspan="1">0.23</td></tr><tr><td rowspan="1" colspan="1">Min</td><td rowspan="1" colspan="1">3.00</td><td rowspan="1" colspan="1">2.70</td><td rowspan="1" colspan="1">0.53</td><td rowspan="1" colspan="1">1.45</td><td rowspan="1" colspan="1">0.65</td><td rowspan="1" colspan="2">0.79</td><td rowspan="1" colspan="1">0.43</td><td rowspan="1" colspan="1">1.15</td></tr><tr><td rowspan="1" colspan="1">Max</td><td rowspan="1" colspan="1">3.45</td><td rowspan="1" colspan="1">2.95</td><td rowspan="1" colspan="1">0.68</td><td rowspan="1" colspan="1">1.65</td><td rowspan="1" colspan="1">0.85</td><td rowspan="1" colspan="2">0.85</td><td rowspan="1" colspan="1">0.45</td><td rowspan="1" colspan="1">1.38</td></tr><tr><td rowspan="1" colspan="11">
                  <bold>
                    <italic>
                      <tp:taxon-name><tp:taxon-name-part taxon-name-part-type="genus" reg="Salicarus">Salicarus</tp:taxon-name-part><tp:taxon-name-part taxon-name-part-type="species" reg="fulvicornis">fulvicornis</tp:taxon-name-part></tp:taxon-name>
                    </italic>
                  </bold>
                </td></tr><tr><td rowspan="5" colspan="1">♂♂ (n = 5)</td><td rowspan="1" colspan="1">
                  <bold>Mean</bold>
                </td><td rowspan="1" colspan="1">
                  <bold>3.82</bold>
                </td><td rowspan="1" colspan="1">
                  <bold>3.08</bold>
                </td><td rowspan="1" colspan="1">
                  <bold>0.57</bold>
                </td><td rowspan="1" colspan="1">
                  <bold>1.54</bold>
                </td><td rowspan="1" colspan="1">
                  <bold>0.85</bold>
                </td><td rowspan="1" colspan="2">
                  <bold>0.80</bold>
                </td><td rowspan="1" colspan="1">
                  <bold>0.40</bold>
                </td><td rowspan="1" colspan="1">
                  <bold>1.20</bold>
                </td></tr><tr><td rowspan="1" colspan="1">SD</td><td rowspan="1" colspan="1">0.10</td><td rowspan="1" colspan="1">0.07</td><td rowspan="1" colspan="1">0.05</td><td rowspan="1" colspan="1">0.06</td><td rowspan="1" colspan="1">0.05</td><td rowspan="1" colspan="2">0.02</td><td rowspan="1" colspan="1">0.00</td><td rowspan="1" colspan="1">0.12</td></tr><tr><td rowspan="1" colspan="1">Range</td><td rowspan="1" colspan="1">0.25</td><td rowspan="1" colspan="1">0.15</td><td rowspan="1" colspan="1">0.10</td><td rowspan="1" colspan="1">0.18</td><td rowspan="1" colspan="1">0.10</td><td rowspan="1" colspan="2">0.05</td><td rowspan="1" colspan="1">0.00</td><td rowspan="1" colspan="1">0.30</td></tr><tr><td rowspan="1" colspan="1">Min</td><td rowspan="1" colspan="1">3.70</td><td rowspan="1" colspan="1">3.00</td><td rowspan="1" colspan="1">0.53</td><td rowspan="1" colspan="1">1.45</td><td rowspan="1" colspan="1">0.80</td><td rowspan="1" colspan="2">0.78</td><td rowspan="1" colspan="1">0.40</td><td rowspan="1" colspan="1">1.00</td></tr><tr><td rowspan="1" colspan="1">Max</td><td rowspan="1" colspan="1">3.95</td><td rowspan="1" colspan="1">3.15</td><td rowspan="1" colspan="1">0.63</td><td rowspan="1" colspan="1">1.63</td><td rowspan="1" colspan="1">0.90</td><td rowspan="1" colspan="2">0.83</td><td rowspan="1" colspan="1">0.40</td><td rowspan="1" colspan="1">1.30</td></tr><tr><td rowspan="5" colspan="1">♀♀ (n = 5)</td><td rowspan="1" colspan="1">
                  <bold>Mean</bold>
                </td><td rowspan="1" colspan="1">
                  <bold>3.29</bold>
                </td><td rowspan="1" colspan="1">
                  <bold>2.82</bold>
                </td><td rowspan="1" colspan="1">
                  <bold>0.53</bold>
                </td><td rowspan="1" colspan="1">
                  <bold>1.41</bold>
                </td><td rowspan="1" colspan="1">
                  <bold>0.73</bold>
                </td><td rowspan="1" colspan="2">
                  <bold>0.84</bold>
                </td><td rowspan="1" colspan="1">
                  <bold>0.45</bold>
                </td><td rowspan="1" colspan="1">
                  <bold>1.18</bold>
                </td></tr><tr><td rowspan="1" colspan="1">SD</td><td rowspan="1" colspan="1">0.14</td><td rowspan="1" colspan="1">0.10</td><td rowspan="1" colspan="1">0.02</td><td rowspan="1" colspan="1">0.01</td><td rowspan="1" colspan="1">0.05</td><td rowspan="1" colspan="2">0.02</td><td rowspan="1" colspan="1">0.02</td><td rowspan="1" colspan="1">0.05</td></tr><tr><td rowspan="1" colspan="1">Range</td><td rowspan="1" colspan="1">0.35</td><td rowspan="1" colspan="1">0.25</td><td rowspan="1" colspan="1">0.05</td><td rowspan="1" colspan="1">0.03</td><td rowspan="1" colspan="1">0.10</td><td rowspan="1" colspan="2">0.04</td><td rowspan="1" colspan="1">0.05</td><td rowspan="1" colspan="1">0.13</td></tr><tr><td rowspan="1" colspan="1">Min</td><td rowspan="1" colspan="1">3.15</td><td rowspan="1" colspan="1">2.70</td><td rowspan="1" colspan="1">0.50</td><td rowspan="1" colspan="1">1.40</td><td rowspan="1" colspan="1">0.68</td><td rowspan="1" colspan="2">0.83</td><td rowspan="1" colspan="1">0.43</td><td rowspan="1" colspan="1">1.13</td></tr><tr><td rowspan="1" colspan="1">Max</td><td rowspan="1" colspan="1">3.50</td><td rowspan="1" colspan="1">2.95</td><td rowspan="1" colspan="1">0.55</td><td rowspan="1" colspan="1">1.43</td><td rowspan="1" colspan="1">0.78</td><td rowspan="1" colspan="2">0.86</td><td rowspan="1" colspan="1">0.48</td><td rowspan="1" colspan="1">1.25</td></tr><tr><td rowspan="1" colspan="11">
                  <bold>
                    <italic>
                      <tp:taxon-name><tp:taxon-name-part taxon-name-part-type="genus" reg="Salicarus">Salicarus</tp:taxon-name-part><tp:taxon-name-part taxon-name-part-type="species" reg="genistae">genistae</tp:taxon-name-part></tp:taxon-name>
                    </italic>
                  </bold>
                </td></tr><tr><td rowspan="5" colspan="1">♂♂ (n = 5)</td><td rowspan="1" colspan="1">Mean</td><td rowspan="1" colspan="1">
                  <bold>2.36</bold>
                </td><td rowspan="1" colspan="1">
                  <bold>2.10</bold>
                </td><td rowspan="1" colspan="1">
                  <bold>0.46</bold>
                </td><td rowspan="1" colspan="1">
                  <bold>1.18</bold>
                </td><td rowspan="1" colspan="1">
                  <bold>0.58</bold>
                </td><td rowspan="1" colspan="2">
                  <bold>0.75</bold>
                </td><td rowspan="1" colspan="1">
                  <bold>0.39</bold>
                </td><td rowspan="1" colspan="1">
                  <bold>1.04</bold>
                </td></tr><tr><td rowspan="1" colspan="1">SD</td><td rowspan="1" colspan="1">0.11</td><td rowspan="1" colspan="1">0.08</td><td rowspan="1" colspan="1">0.02</td><td rowspan="1" colspan="1">0.03</td><td rowspan="1" colspan="1">0.02</td><td rowspan="1" colspan="2">0.02</td><td rowspan="1" colspan="1">0.01</td><td rowspan="1" colspan="1">0.01</td></tr><tr><td rowspan="1" colspan="1">Range</td><td rowspan="1" colspan="1">0.28</td><td rowspan="1" colspan="1">0.22</td><td rowspan="1" colspan="1">0.04</td><td rowspan="1" colspan="1">0.06</td><td rowspan="1" colspan="1">0.04</td><td rowspan="1" colspan="2">0.05</td><td rowspan="1" colspan="1">0.02</td><td rowspan="1" colspan="1">0.04</td></tr><tr><td rowspan="1" colspan="1">Min</td><td rowspan="1" colspan="1">2.20</td><td rowspan="1" colspan="1">2.00</td><td rowspan="1" colspan="1">0.44</td><td rowspan="1" colspan="1">1.14</td><td rowspan="1" colspan="1">0.56</td><td rowspan="1" colspan="2">0.72</td><td rowspan="1" colspan="1">0.38</td><td rowspan="1" colspan="1">1.02</td></tr><tr><td rowspan="1" colspan="1">Max</td><td rowspan="1" colspan="1">2.48</td><td rowspan="1" colspan="1">2.22</td><td rowspan="1" colspan="1">0.48</td><td rowspan="1" colspan="1">1.20</td><td rowspan="1" colspan="1">0.60</td><td rowspan="1" colspan="2">0.77</td><td rowspan="1" colspan="1">0.40</td><td rowspan="1" colspan="1">1.06</td></tr><tr><td rowspan="5" colspan="1">♀♀ (n = 5)</td><td rowspan="1" colspan="1">Mean</td><td rowspan="1" colspan="1">
                  <bold>2.72</bold>
                </td><td rowspan="1" colspan="1">
                  <bold>2.43</bold>
                </td><td rowspan="1" colspan="1">
                  <bold>0.49</bold>
                </td><td rowspan="1" colspan="1">
                  <bold>1.27</bold>
                </td><td rowspan="1" colspan="1">
                  <bold>0.59</bold>
                </td><td rowspan="1" colspan="2">
                  <bold>0.79</bold>
                </td><td rowspan="1" colspan="1">
                  <bold>0.43</bold>
                </td><td rowspan="1" colspan="1">
                  <bold>1.06</bold>
                </td></tr><tr><td rowspan="1" colspan="1">SD</td><td rowspan="1" colspan="1">0.09</td><td rowspan="1" colspan="1">0.10</td><td rowspan="1" colspan="1">0.01</td><td rowspan="1" colspan="1">0.03</td><td rowspan="1" colspan="1">0.03</td><td rowspan="1" colspan="2">0.02</td><td rowspan="1" colspan="1">0.01</td><td rowspan="1" colspan="1">0.03</td></tr><tr><td rowspan="1" colspan="1">Range</td><td rowspan="1" colspan="1">0.20</td><td rowspan="1" colspan="1">0.24</td><td rowspan="1" colspan="1">0.03</td><td rowspan="1" colspan="1">0.08</td><td rowspan="1" colspan="1">0.08</td><td rowspan="1" colspan="2">0.05</td><td rowspan="1" colspan="1">0.02</td><td rowspan="1" colspan="1">0.06</td></tr><tr><td rowspan="1" colspan="1">Min</td><td rowspan="1" colspan="1">2.60</td><td rowspan="1" colspan="1">2.30</td><td rowspan="1" colspan="1">0.47</td><td rowspan="1" colspan="1">1.22</td><td rowspan="1" colspan="1">0.54</td><td rowspan="1" colspan="2">0.76</td><td rowspan="1" colspan="1">0.42</td><td rowspan="1" colspan="1">1.04</td></tr><tr><td rowspan="1" colspan="1">Max</td><td rowspan="1" colspan="1">2.80</td><td rowspan="1" colspan="1">2.54</td><td rowspan="1" colspan="1">0.50</td><td rowspan="1" colspan="1">1.30</td><td rowspan="1" colspan="1">0.62</td><td rowspan="1" colspan="2">0.81</td><td rowspan="1" colspan="1">0.44</td><td rowspan="1" colspan="1">1.10</td></tr><tr><td rowspan="1" colspan="11">
                  <bold>
                    <italic>
                      <tp:taxon-name><tp:taxon-name-part taxon-name-part-type="genus" reg="Salicarus">Salicarus</tp:taxon-name-part><tp:taxon-name-part taxon-name-part-type="species" reg="halimodendri">halimodendri</tp:taxon-name-part></tp:taxon-name>
                    </italic>
                  </bold>
                </td></tr><tr><td rowspan="5" colspan="1">♂♂ (n = 5)</td><td rowspan="1" colspan="1">
                  <bold>Mean</bold>
                </td><td rowspan="1" colspan="1">
                  <bold>3.71</bold>
                </td><td rowspan="1" colspan="1">
                  <bold>3.11</bold>
                </td><td rowspan="1" colspan="1">
                  <bold>0.57</bold>
                </td><td rowspan="1" colspan="1">
                  <bold>1.42</bold>
                </td><td rowspan="1" colspan="1">
                  <bold>0.78</bold>
                </td><td rowspan="1" colspan="2">
                  <bold>0.89</bold>
                </td><td rowspan="1" colspan="1">
                  <bold>0.45</bold>
                </td><td rowspan="1" colspan="1">
                  <bold>1.32</bold>
                </td></tr><tr><td rowspan="1" colspan="1">SD</td><td rowspan="1" colspan="1">0.17</td><td rowspan="1" colspan="1">0.11</td><td rowspan="1" colspan="1">0.05</td><td rowspan="1" colspan="1">0.02</td><td rowspan="1" colspan="1">0.02</td><td rowspan="1" colspan="2">0.03</td><td rowspan="1" colspan="1">0.02</td><td rowspan="1" colspan="1">0.05</td></tr><tr><td rowspan="1" colspan="1">Range</td><td rowspan="1" colspan="1">0.33</td><td rowspan="1" colspan="1">0.25</td><td rowspan="1" colspan="1">0.10</td><td rowspan="1" colspan="1">0.05</td><td rowspan="1" colspan="1">0.05</td><td rowspan="1" colspan="2">0.05</td><td rowspan="1" colspan="1">0.05</td><td rowspan="1" colspan="1">0.13</td></tr><tr><td rowspan="1" colspan="1">Min</td><td rowspan="1" colspan="1">3.55</td><td rowspan="1" colspan="1">2.95</td><td rowspan="1" colspan="1">0.50</td><td rowspan="1" colspan="1">1.40</td><td rowspan="1" colspan="1">0.75</td><td rowspan="1" colspan="2">0.85</td><td rowspan="1" colspan="1">0.43</td><td rowspan="1" colspan="1">1.25</td></tr><tr><td rowspan="1" colspan="1">Max</td><td rowspan="1" colspan="1">3.88</td><td rowspan="1" colspan="1">3.20</td><td rowspan="1" colspan="1">0.60</td><td rowspan="1" colspan="1">1.45</td><td rowspan="1" colspan="1">0.80</td><td rowspan="1" colspan="2">0.90</td><td rowspan="1" colspan="1">0.48</td><td rowspan="1" colspan="1">1.38</td></tr><tr><td rowspan="5" colspan="1">♀♀ (n = 5)</td><td rowspan="1" colspan="1">
                  <bold>Mean</bold>
                </td><td rowspan="1" colspan="1">
                  <bold>3.34</bold>
                </td><td rowspan="1" colspan="1">
                  <bold>2.96</bold>
                </td><td rowspan="1" colspan="1">
                  <bold>0.58</bold>
                </td><td rowspan="1" colspan="1">
                  <bold>1.41</bold>
                </td><td rowspan="1" colspan="1">
                  <bold>0.69</bold>
                </td><td rowspan="1" colspan="2">
                  <bold>0.92</bold>
                </td><td rowspan="1" colspan="1">
                  <bold>0.49</bold>
                </td><td rowspan="1" colspan="1">
                  <bold>1.36</bold>
                </td></tr><tr><td rowspan="1" colspan="1">SD</td><td rowspan="1" colspan="1">0.15</td><td rowspan="1" colspan="1">0.12</td><td rowspan="1" colspan="1">0.02</td><td rowspan="1" colspan="1">0.03</td><td rowspan="1" colspan="1">0.03</td><td rowspan="1" colspan="2">0.03</td><td rowspan="1" colspan="1">0.01</td><td rowspan="1" colspan="1">0.03</td></tr><tr><td rowspan="1" colspan="1">Range</td><td rowspan="1" colspan="1">0.35</td><td rowspan="1" colspan="1">0.33</td><td rowspan="1" colspan="1">0.05</td><td rowspan="1" colspan="1">0.08</td><td rowspan="1" colspan="1">0.08</td><td rowspan="1" colspan="2">0.08</td><td rowspan="1" colspan="1">0.03</td><td rowspan="1" colspan="1">0.08</td></tr><tr><td rowspan="1" colspan="1">Min</td><td rowspan="1" colspan="1">3.13</td><td rowspan="1" colspan="1">2.83</td><td rowspan="1" colspan="1">0.55</td><td rowspan="1" colspan="1">1.38</td><td rowspan="1" colspan="1">0.65</td><td rowspan="1" colspan="2">0.88</td><td rowspan="1" colspan="1">0.48</td><td rowspan="1" colspan="1">1.33</td></tr><tr><td rowspan="1" colspan="1">Max</td><td rowspan="1" colspan="1">3.48</td><td rowspan="1" colspan="1">3.15</td><td rowspan="1" colspan="1">0.60</td><td rowspan="1" colspan="1">1.45</td><td rowspan="1" colspan="1">0.73</td><td rowspan="1" colspan="2">0.95</td><td rowspan="1" colspan="1">0.50</td><td rowspan="1" colspan="1">1.40</td></tr><tr><td rowspan="1" colspan="11">
                  <bold>
                    <italic>
                      <tp:taxon-name><tp:taxon-name-part taxon-name-part-type="genus" reg="Salicarus">Salicarus</tp:taxon-name-part><tp:taxon-name-part taxon-name-part-type="species" reg="nitidus">nitidus</tp:taxon-name-part></tp:taxon-name>
                    </italic>
                  </bold>
                </td></tr><tr><td rowspan="2" colspan="1">♂♂ (n = 2)</td><td rowspan="1" colspan="1">Min</td><td rowspan="1" colspan="1">2.30</td><td rowspan="1" colspan="1">2.00</td><td rowspan="1" colspan="1">0.40</td><td rowspan="1" colspan="1">1.06</td><td rowspan="1" colspan="1">0.52</td><td rowspan="1" colspan="2">0.74</td><td rowspan="1" colspan="1">0.40</td><td rowspan="1" colspan="1">0.94</td></tr><tr><td rowspan="1" colspan="1">Max</td><td rowspan="1" colspan="1">2.60</td><td rowspan="1" colspan="1">2.28</td><td rowspan="1" colspan="1">0.46</td><td rowspan="1" colspan="1">1.22</td><td rowspan="1" colspan="1">0.53</td><td rowspan="1" colspan="2">0.75</td><td rowspan="1" colspan="1">0.42</td><td rowspan="1" colspan="1">0.96</td></tr><tr><td rowspan="2" colspan="1">♀♀ (n = 2)</td><td rowspan="1" colspan="1">Min</td><td rowspan="1" colspan="1">2.18</td><td rowspan="1" colspan="1">1.98</td><td rowspan="1" colspan="1">0.42</td><td rowspan="1" colspan="1">1.07</td><td rowspan="1" colspan="1">0.56</td><td rowspan="1" colspan="2">0.70</td><td rowspan="1" colspan="1">0.40</td><td rowspan="1" colspan="1">0.96</td></tr><tr><td rowspan="1" colspan="1">Max</td><td rowspan="1" colspan="1">2.40</td><td rowspan="1" colspan="1">2.16</td><td rowspan="1" colspan="1">0.44</td><td rowspan="1" colspan="1">1.14</td><td rowspan="1" colspan="1">0.57</td><td rowspan="1" colspan="2">0.74</td><td rowspan="1" colspan="1">0.40</td><td rowspan="1" colspan="1">0.98</td></tr><tr><td rowspan="1" colspan="11">
                  <bold>
                    <italic>
                      <tp:taxon-name><tp:taxon-name-part taxon-name-part-type="genus" reg="Salicarus">Salicarus</tp:taxon-name-part><tp:taxon-name-part taxon-name-part-type="species" reg="perpusillus">perpusillus</tp:taxon-name-part></tp:taxon-name>
                    </italic>
                  </bold>
                </td></tr><tr><td rowspan="3" colspan="1">♂♂ (n = 3)</td><td rowspan="1" colspan="1">
                  <bold>Mean</bold>
                </td><td rowspan="1" colspan="1">
                  <bold>2.24</bold>
                </td><td rowspan="1" colspan="1">
                  <bold>1.88</bold>
                </td><td rowspan="1" colspan="1">
                  <bold>0.40</bold>
                </td><td rowspan="1" colspan="1">
                  <bold>1.09</bold>
                </td><td rowspan="1" colspan="1">
                  <bold>0.50</bold>
                </td><td rowspan="1" colspan="2">
                  <bold>0.69</bold>
                </td><td rowspan="1" colspan="1">
                  <bold>0.38</bold>
                </td><td rowspan="1" colspan="1">
                  <bold>0.87</bold>
                </td></tr><tr><td rowspan="1" colspan="1">Min</td><td rowspan="1" colspan="1">2.14</td><td rowspan="1" colspan="1">1.84</td><td rowspan="1" colspan="1">0.38</td><td rowspan="1" colspan="1">1.02</td><td rowspan="1" colspan="1">0.49</td><td rowspan="1" colspan="2">0.66</td><td rowspan="1" colspan="1">0.37</td><td rowspan="1" colspan="1">0.84</td></tr><tr><td rowspan="1" colspan="1">Max</td><td rowspan="1" colspan="1">2.37</td><td rowspan="1" colspan="1">1.95</td><td rowspan="1" colspan="1">0.41</td><td rowspan="1" colspan="1">1.14</td><td rowspan="1" colspan="1">0.52</td><td rowspan="1" colspan="2">0.71</td><td rowspan="1" colspan="1">0.39</td><td rowspan="1" colspan="1">0.88</td></tr><tr><td rowspan="5" colspan="1">♀♀ (n = 5)</td><td rowspan="1" colspan="1">
                  <bold>Mean</bold>
                </td><td rowspan="1" colspan="1">
                  <bold>2.27</bold>
                </td><td rowspan="1" colspan="1">
                  <bold>1.97</bold>
                </td><td rowspan="1" colspan="1">
                  <bold>0.42</bold>
                </td><td rowspan="1" colspan="1">
                  <bold>1.04</bold>
                </td><td rowspan="1" colspan="1">
                  <bold>0.53</bold>
                </td><td rowspan="1" colspan="2">
                  <bold>0.70</bold>
                </td><td rowspan="1" colspan="1">
                  <bold>0.39</bold>
                </td><td rowspan="1" colspan="1">
                  <bold>0.90</bold>
                </td></tr><tr><td rowspan="1" colspan="1">SD</td><td rowspan="1" colspan="1">0.11</td><td rowspan="1" colspan="1">0.14</td><td rowspan="1" colspan="1">0.02</td><td rowspan="1" colspan="1">0.02</td><td rowspan="1" colspan="1">0.01</td><td rowspan="1" colspan="2">0.03</td><td rowspan="1" colspan="1">0.01</td><td rowspan="1" colspan="1">0.03</td></tr><tr><td rowspan="1" colspan="1">Range</td><td rowspan="1" colspan="1">0.24</td><td rowspan="1" colspan="1">0.33</td><td rowspan="1" colspan="1">0.04</td><td rowspan="1" colspan="1">0.04</td><td rowspan="1" colspan="1">0.03</td><td rowspan="1" colspan="2">0.07</td><td rowspan="1" colspan="1">0.02</td><td rowspan="1" colspan="1">0.07</td></tr><tr><td rowspan="1" colspan="1">Min</td><td rowspan="1" colspan="1">2.16</td><td rowspan="1" colspan="1">1.83</td><td rowspan="1" colspan="1">0.40</td><td rowspan="1" colspan="1">1.02</td><td rowspan="1" colspan="1">0.51</td><td rowspan="1" colspan="2">0.66</td><td rowspan="1" colspan="1">0.38</td><td rowspan="1" colspan="1">0.86</td></tr><tr><td rowspan="1" colspan="1">Max</td><td rowspan="1" colspan="1">2.40</td><td rowspan="1" colspan="1">2.16</td><td rowspan="1" colspan="1">0.44</td><td rowspan="1" colspan="1">1.06</td><td rowspan="1" colspan="1">0.54</td><td rowspan="1" colspan="2">0.73</td><td rowspan="1" colspan="1">0.40</td><td rowspan="1" colspan="1">0.93</td></tr><tr><td rowspan="1" colspan="11">
                  <bold>
                    <italic>
                      <tp:taxon-name><tp:taxon-name-part taxon-name-part-type="genus" reg="Salicarus">Salicarus</tp:taxon-name-part><tp:taxon-name-part taxon-name-part-type="species" reg="roseri">roseri</tp:taxon-name-part></tp:taxon-name>
                    </italic>
                  </bold>
                </td></tr><tr><td rowspan="5" colspan="1">♂♂ (n = 5)</td><td rowspan="1" colspan="1">
                  <bold>Mean</bold>
                </td><td rowspan="1" colspan="1">
                  <bold>3.80</bold>
                </td><td rowspan="1" colspan="1">
                  <bold>3.31</bold>
                </td><td rowspan="1" colspan="1">
                  <bold>0.68</bold>
                </td><td rowspan="1" colspan="1">
                  <bold>1.65</bold>
                </td><td rowspan="1" colspan="1">
                  <bold>0.74</bold>
                </td><td rowspan="1" colspan="2">
                  <bold>0.86</bold>
                </td><td rowspan="1" colspan="1">
                  <bold>0.41</bold>
                </td><td rowspan="1" colspan="1">
                  <bold>1.40</bold>
                </td></tr><tr><td rowspan="1" colspan="1">SD</td><td rowspan="1" colspan="1">0.16</td><td rowspan="1" colspan="1">0.20</td><td rowspan="1" colspan="1">0.02</td><td rowspan="1" colspan="1">0.10</td><td rowspan="1" colspan="1">0.04</td><td rowspan="1" colspan="2">0.03</td><td rowspan="1" colspan="1">0.02</td><td rowspan="1" colspan="1">0.06</td></tr><tr><td rowspan="1" colspan="1">Range</td><td rowspan="1" colspan="1">0.38</td><td rowspan="1" colspan="1">0.50</td><td rowspan="1" colspan="1">0.05</td><td rowspan="1" colspan="1">0.25</td><td rowspan="1" colspan="1">0.10</td><td rowspan="1" colspan="2">0.08</td><td rowspan="1" colspan="1">0.05</td><td rowspan="1" colspan="1">0.15</td></tr><tr><td rowspan="1" colspan="1">Min</td><td rowspan="1" colspan="1">3.58</td><td rowspan="1" colspan="1">3.13</td><td rowspan="1" colspan="1">0.65</td><td rowspan="1" colspan="1">1.58</td><td rowspan="1" colspan="1">0.68</td><td rowspan="1" colspan="2">0.83</td><td rowspan="1" colspan="1">0.39</td><td rowspan="1" colspan="1">1.33</td></tr><tr><td rowspan="1" colspan="1">Max</td><td rowspan="1" colspan="1">3.95</td><td rowspan="1" colspan="1">3.63</td><td rowspan="1" colspan="1">0.70</td><td rowspan="1" colspan="1">1.83</td><td rowspan="1" colspan="1">0.78</td><td rowspan="1" colspan="2">0.90</td><td rowspan="1" colspan="1">0.44</td><td rowspan="1" colspan="1">1.48</td></tr><tr><td rowspan="5" colspan="1">♀♀ (n = 5)</td><td rowspan="1" colspan="1">
                  <bold>Mean</bold>
                </td><td rowspan="1" colspan="1">
                  <bold>3.76</bold>
                </td><td rowspan="1" colspan="1">
                  <bold>3.25</bold>
                </td><td rowspan="1" colspan="1">
                  <bold>0.67</bold>
                </td><td rowspan="1" colspan="1">
                  <bold>1.61</bold>
                </td><td rowspan="1" colspan="1">
                  <bold>0.71</bold>
                </td><td rowspan="1" colspan="2">
                  <bold>0.89</bold>
                </td><td rowspan="1" colspan="1">
                  <bold>0.41</bold>
                </td><td rowspan="1" colspan="1">
                  <bold>1.42</bold>
                </td></tr><tr><td rowspan="1" colspan="1">SD</td><td rowspan="1" colspan="1">0.22</td><td rowspan="1" colspan="1">0.21</td><td rowspan="1" colspan="1">0.06</td><td rowspan="1" colspan="1">0.07</td><td rowspan="1" colspan="1">0.07</td><td rowspan="1" colspan="2">0.02</td><td rowspan="1" colspan="1">0.05</td><td rowspan="1" colspan="1">0.07</td></tr><tr><td rowspan="1" colspan="1">Range</td><td rowspan="1" colspan="1">0.55</td><td rowspan="1" colspan="1">0.50</td><td rowspan="1" colspan="1">0.15</td><td rowspan="1" colspan="1">0.20</td><td rowspan="1" colspan="1">0.18</td><td rowspan="1" colspan="2">0.05</td><td rowspan="1" colspan="1">0.13</td><td rowspan="1" colspan="1">0.18</td></tr><tr><td rowspan="1" colspan="1">Min</td><td rowspan="1" colspan="1">3.38</td><td rowspan="1" colspan="1">2.88</td><td rowspan="1" colspan="1">0.58</td><td rowspan="1" colspan="1">1.50</td><td rowspan="1" colspan="1">0.60</td><td rowspan="1" colspan="2">0.85</td><td rowspan="1" colspan="1">0.33</td><td rowspan="1" colspan="1">1.30</td></tr><tr><td rowspan="1" colspan="1">Max</td><td rowspan="1" colspan="1">3.93</td><td rowspan="1" colspan="1">3.38</td><td rowspan="1" colspan="1">0.73</td><td rowspan="1" colspan="1">1.70</td><td rowspan="1" colspan="1">0.78</td><td rowspan="1" colspan="2">0.90</td><td rowspan="1" colspan="1">0.45</td><td rowspan="1" colspan="1">1.48</td></tr><tr><td rowspan="1" colspan="11">
                  <bold>
                    <italic>
                      <tp:taxon-name><tp:taxon-name-part taxon-name-part-type="genus" reg="Salicarus">Salicarus</tp:taxon-name-part><tp:taxon-name-part taxon-name-part-type="species" reg="urnammu">urnammu</tp:taxon-name-part></tp:taxon-name>
                    </italic>
                  </bold>
                </td></tr><tr><td rowspan="3" colspan="1">♂♂ (n = 3)</td><td rowspan="1" colspan="1">
                  <bold>Mean</bold>
                </td><td rowspan="1" colspan="1">
                  <bold>3.61</bold>
                </td><td rowspan="1" colspan="1">
                  <bold>3.04</bold>
                </td><td rowspan="1" colspan="1">
                  <bold>0.67</bold>
                </td><td rowspan="1" colspan="1">
                  <bold>1.53</bold>
                </td><td rowspan="1" colspan="1">
                  <bold>0.73</bold>
                </td><td rowspan="1" colspan="2">
                  <bold>0.85</bold>
                </td><td rowspan="1" colspan="1">
                  <bold>0.43</bold>
                </td><td rowspan="1" colspan="1">
                  <bold>1.28</bold>
                </td></tr><tr><td rowspan="1" colspan="1">Min</td><td rowspan="1" colspan="1">3.45</td><td rowspan="1" colspan="1">2.88</td><td rowspan="1" colspan="1">0.63</td><td rowspan="1" colspan="1">1.50</td><td rowspan="1" colspan="1">0.70</td><td rowspan="1" colspan="2">0.83</td><td rowspan="1" colspan="1">0.43</td><td rowspan="1" colspan="1">1.25</td></tr><tr><td rowspan="1" colspan="1">Max</td><td rowspan="1" colspan="1">3.75</td><td rowspan="1" colspan="1">3.20</td><td rowspan="1" colspan="1">0.73</td><td rowspan="1" colspan="1">1.55</td><td rowspan="1" colspan="1">0.75</td><td rowspan="1" colspan="2">0.89</td><td rowspan="1" colspan="1">0.43</td><td rowspan="1" colspan="1">1.35</td></tr><tr><td rowspan="3" colspan="1">♀♀ (n = 3)</td><td rowspan="1" colspan="1">
                  <bold>Mean</bold>
                </td><td rowspan="1" colspan="1">
                  <bold>3.34</bold>
                </td><td rowspan="1" colspan="1">
                  <bold>2.94</bold>
                </td><td rowspan="1" colspan="1">
                  <bold>0.63</bold>
                </td><td rowspan="1" colspan="1">
                  <bold>1.48</bold>
                </td><td rowspan="1" colspan="1">
                  <bold>0.66</bold>
                </td><td rowspan="1" colspan="2">
                  <bold>0.85</bold>
                </td><td rowspan="1" colspan="1">
                  <bold>0.43</bold>
                </td><td rowspan="1" colspan="1">
                  <bold>1.29</bold>
                </td></tr><tr><td rowspan="1" colspan="1">Min</td><td rowspan="1" colspan="1">3.20</td><td rowspan="1" colspan="1">2.83</td><td rowspan="1" colspan="1">0.60</td><td rowspan="1" colspan="1">1.45</td><td rowspan="1" colspan="1">0.60</td><td rowspan="1" colspan="2">0.83</td><td rowspan="1" colspan="1">0.40</td><td rowspan="1" colspan="1">1.25</td></tr><tr><td rowspan="1" colspan="1">Max</td><td rowspan="1" colspan="1">3.45</td><td rowspan="1" colspan="1">3.08</td><td rowspan="1" colspan="1">0.65</td><td rowspan="1" colspan="1">1.53</td><td rowspan="1" colspan="1">0.70</td><td rowspan="1" colspan="2">0.88</td><td rowspan="1" colspan="1">0.45</td><td rowspan="1" colspan="1">1.38</td></tr></tbody></table></table-wrap></tp:treatment-sec><ref-list><ref id="B38"><mixed-citation xmlns:xlink="http://www.w3.org/1999/xlink" xlink:type="simple"><person-group><name name-style="western"><surname>Putshkov</surname><given-names>VG</given-names></name></person-group> (<year>1977</year>) <article-title>New and little-known mirid bugs (<tp:taxon-name><tp:taxon-name-part taxon-name-part-type="suborder">Heteroptera</tp:taxon-name-part></tp:taxon-name>, <tp:taxon-name><tp:taxon-name-part taxon-name-part-type="family">Miridae</tp:taxon-name-part></tp:taxon-name>) from Mongolia and Middle Asia.</article-title><source>Entomologicheskoe Obozrenie</source><volume>56</volume>: <fpage>360</fpage>–<lpage>374</lpage>. [In Russian; English translation: Entomological Review 56(2): 91–100]</mixed-citation></ref><ref id="B16"><mixed-citation xmlns:xlink="http://www.w3.org/1999/xlink" xlink:type="simple"><person-group><name name-style="western"><surname>Kerzhner</surname><given-names>IM</given-names></name></person-group> (<year>1964</year>) <article-title>Family <tp:taxon-name><tp:taxon-name-part taxon-name-part-type="family">Isometopidae</tp:taxon-name-part></tp:taxon-name>. Family <tp:taxon-name><tp:taxon-name-part taxon-name-part-type="family">Miridae</tp:taxon-name-part></tp:taxon-name> (<tp:taxon-name><tp:taxon-name-part taxon-name-part-type="family">Capsidae</tp:taxon-name-part></tp:taxon-name>).</article-title> In: <person-group><name name-style="western"><surname>Bei-Bienko</surname><given-names>GY</given-names></name></person-group> (<role>Ed.</role>) <issue-title>Opredelitel’ nasekomykh evropeiskoi chasti SSSR [Keys to the Insects of the European part of the USSR].</issue-title><source>Vol. 1. <tp:taxon-name><tp:taxon-name-part taxon-name-part-type="subclass">Apterygota</tp:taxon-name-part></tp:taxon-name>, <tp:taxon-name><tp:taxon-name-part taxon-name-part-type="infraclass">Palaeoptera</tp:taxon-name-part></tp:taxon-name>, Hemimetabola. Nauka, Moskova and Leningrad</source>, <fpage>700</fpage>–<lpage>765</lpage>. [In Russian; English translation: 1967, Israel Program for Scientific Translation, Jerusalem: 913–1003]</mixed-citation></ref><ref id="B57"><mixed-citation xmlns:xlink="http://www.w3.org/1999/xlink" xlink:type="simple"><person-group><name name-style="western"><surname>Wagner</surname><given-names>E</given-names></name></person-group> (<year>1975a</year>) Die <tp:taxon-name><tp:taxon-name-part taxon-name-part-type="family">Miridae</tp:taxon-name-part></tp:taxon-name> Hahn, 183l, des Mittelmeerraumes und der Makaronesischen Inseln (<tp:taxon-name><tp:taxon-name-part taxon-name-part-type="order">Hemiptera</tp:taxon-name-part></tp:taxon-name>, <tp:taxon-name><tp:taxon-name-part taxon-name-part-type="suborder">Heteroptera</tp:taxon-name-part></tp:taxon-name>). Teil 3. Entomologische Abhandlungen 40 Suppl., [ii +] 483 pp. <ext-link xlink:href="10.1515/9783112653241" ext-link-type="doi" xlink:type="simple">https://doi.org/10.1515/9783112653241</ext-link></mixed-citation></ref><ref id="B24"><mixed-citation xmlns:xlink="http://www.w3.org/1999/xlink" xlink:type="simple"><person-group><name name-style="western"><surname>Konstantinov</surname><given-names>FV</given-names></name></person-group> (<year>2023</year>) <article-title>Plant bugs with swollen antennae: a morphology-based phylogenetic analysis of <italic><tp:taxon-name><tp:taxon-name-part taxon-name-part-type="genus">Heterocapillus</tp:taxon-name-part></tp:taxon-name></italic> Wagner, 1960 and related genera (<tp:taxon-name><tp:taxon-name-part taxon-name-part-type="order">Hemiptera</tp:taxon-name-part></tp:taxon-name>: <tp:taxon-name><tp:taxon-name-part taxon-name-part-type="family">Miridae</tp:taxon-name-part></tp:taxon-name>: <tp:taxon-name><tp:taxon-name-part taxon-name-part-type="subfamily">Phylinae</tp:taxon-name-part></tp:taxon-name>).</article-title><source>Arthropod Systematics &amp; Phylogeny</source><volume>81</volume>: <fpage>845</fpage>–<lpage>879</lpage>. <ext-link xlink:href="10.3897/asp.81.e104396" ext-link-type="doi" xlink:type="simple">https://doi.org/10.3897/asp.81.e104396</ext-link></mixed-citation></ref><ref id="B48"><mixed-citation xmlns:xlink="http://www.w3.org/1999/xlink" xlink:type="simple"><person-group><name name-style="western"><surname>Stonedahl</surname><given-names>GM</given-names></name></person-group> (<year>1990</year>) <article-title>Revision and cladistic analysis of the Holarctic genus <italic><tp:taxon-name><tp:taxon-name-part taxon-name-part-type="genus">Atractotomus</tp:taxon-name-part></tp:taxon-name></italic> Fieber (<tp:taxon-name><tp:taxon-name-part taxon-name-part-type="suborder">Heteroptera</tp:taxon-name-part></tp:taxon-name>: <tp:taxon-name><tp:taxon-name-part taxon-name-part-type="family">Miridae</tp:taxon-name-part></tp:taxon-name>: <tp:taxon-name><tp:taxon-name-part taxon-name-part-type="subfamily">Phylinae</tp:taxon-name-part></tp:taxon-name>).</article-title><source>Bulletin of the American Museum of Natural History</source><volume>198</volume>: <fpage>1</fpage>–<lpage>88</lpage>. <ext-link xlink:href="http://hdl.handle.net/2246/889" ext-link-type="uri" xlink:type="simple">http://hdl.handle.net/2246/889</ext-link></mixed-citation></ref></ref-list></tp:taxon-treatment>
