# Supplementary material for: ﻿Review of the genus Salicarus (Hemiptera, Heteroptera, Miridae)
Source: Zookeys. 2024 Sep 2;1211:57–100. doi: 10.3897/zookeys.1211.129660 (PMC11384904; doi:10.3897/zookeys.1211.129660)
Supplement: XML Treatment for Salicarus cavinotum [file zookeys.1211.129660-treatment2.xml]

<!DOCTYPE tp:taxon-treatment
  PUBLIC "-//TaxonX//DTD Taxonomic Treatment Publishing DTD v0 20100105//EN" "tax-treatment-NSO.dtd">
<tp:taxon-treatment xmlns:tp="http://www.plazi.org/taxpub"><tp:treatment-meta><kwd-group><label>Taxon classification</label><kwd>
                <named-content content-type="kingdom">Animalia</named-content>
              </kwd><kwd>
                <named-content content-type="order">Hemiptera</named-content>
              </kwd><kwd>
                <named-content content-type="family">Miridae</named-content>
              </kwd></kwd-group><mixed-citation publication-type="journal"><person-group><name><surname>Konstantinov</surname><given-names>Fedor V.</given-names></name><name><surname>Hosseini</surname><given-names>Reza</given-names></name></person-group><article-title>﻿Review of the genus <italic><tp:taxon-name><tp:taxon-name-part taxon-name-part-type="genus" reg="Salicarus">Salicarus</tp:taxon-name-part></tp:taxon-name></italic> (<tp:taxon-name><tp:taxon-name-part taxon-name-part-type="order">Hemiptera</tp:taxon-name-part></tp:taxon-name>, <tp:taxon-name><tp:taxon-name-part taxon-name-part-type="suborder">Heteroptera</tp:taxon-name-part></tp:taxon-name>, <tp:taxon-name><tp:taxon-name-part taxon-name-part-type="family">Miridae</tp:taxon-name-part></tp:taxon-name>)</article-title><source>Zookeys</source><day>02</day><month>09</month><year>2024</year><volume>1211</volume><fpage>57</fpage><lpage>100</lpage><pub-id pub-id-type="doi">10.3897/zookeys.1211.129660</pub-id></mixed-citation></tp:treatment-meta><tp:nomenclature><label>﻿</label><tp:taxon-name>
              <object-id xmlns:xlink="http://www.w3.org/1999/xlink" content-type="arpha" xlink:type="simple">B8F10529-925F-5C60-922B-9167C31ACF51</object-id>
              <tp:taxon-name-part taxon-name-part-type="genus" reg="Salicarus">Salicarus</tp:taxon-name-part>
              <tp:taxon-name-part taxon-name-part-type="species" reg="cavinotum">cavinotum</tp:taxon-name-part>
            </tp:taxon-name><tp:taxon-authority>(Wagner, 1973)</tp:taxon-authority><xref ref-type="fig" rid="F3">Figs 3E, F</xref><xref ref-type="fig" rid="F5">, 5A, B</xref><xref ref-type="fig" rid="F8">, 8A</xref><tp:nomenclature-citation-list><tp:nomenclature-citation><tp:taxon-name>
                  <tp:taxon-name-part taxon-name-part-type="genus" reg="Heterocapillus">Heterocapillus</tp:taxon-name-part>
                  <tp:taxon-name-part taxon-name-part-type="species" reg="cavinotum">cavinotum</tp:taxon-name-part>
                </tp:taxon-name><comment>Wagner, 1973: 121.</comment></tp:nomenclature-citation><tp:nomenclature-citation><tp:taxon-name>
                  <tp:taxon-name-part taxon-name-part-type="genus" reg="Heterocapillus">Heterocapillus</tp:taxon-name-part>
                  <tp:taxon-name-part taxon-name-part-type="species" reg="cavinotum">cavinotum</tp:taxon-name-part>
                </tp:taxon-name><comment>: <xref ref-type="bibr" rid="B57">Wagner (1975a)</xref>: 128 (key, description, figures); <xref ref-type="bibr" rid="B30">Linnavuori (1999)</xref>: 58 (figures, updated diagnosis); <xref ref-type="bibr" rid="B20">Kment et al. (2005)</xref>: 12 (new record).</comment></tp:nomenclature-citation><tp:nomenclature-citation><tp:taxon-name>
                  <tp:taxon-name-part taxon-name-part-type="genus" reg="Salicarus">Salicarus</tp:taxon-name-part>
                  <tp:taxon-name-part taxon-name-part-type="species" reg="cavinotum">cavinotum</tp:taxon-name-part>
                </tp:taxon-name><comment>: <xref ref-type="bibr" rid="B24">Konstantinov (2023)</xref>: 861 (phylogenetic placement, figures, discussion).</comment></tp:nomenclature-citation></tp:nomenclature-citation-list></tp:nomenclature><tp:treatment-sec sec-type="material" id="SECID0EBEBI"><title>Material examined.</title><p><bold><italic>Holotype</italic></bold>: ♂ <bold>Greece</bold> • <bold><italic>Dodecanese Islands</italic></bold>: Petaloudes, Rhodos, <named-content xmlns:xlink="http://www.w3.org/1999/xlink" content-type="dwc:verbatimCoordinates" xlink:type="simple"><named-content content-type="geo-json" specific-use="{&#34;type&#34;:&#34;Point&#34;,&#34;coordinates&#34;:[28.222000,36.444000]}" id="NCID0EUEBI" xlink:type="simple">36.444°N, 28.222°E</named-content></named-content>, 01 Jun 1972, Eckerlein (AMNH_PBI 00184018) (<named-content xmlns:xlink="http://www.w3.org/1999/xlink" content-type="dwc:institutional_code" xlink:title="Zoological Museum, University of Hamburgg" xlink:href="http://grbio.org/institution/zoologisches-institut-und-zoologisches-museum-universitat-hamburg" xlink:type="simple">ZMUH</named-content>). <bold><italic>Paratypes</italic>: Greece</bold> • <bold><italic>Dodecanese Islands</italic></bold>: Petaloudes, Rhodos, <named-content xmlns:xlink="http://www.w3.org/1999/xlink" content-type="dwc:verbatimCoordinates" xlink:type="simple"><named-content content-type="geo-json" specific-use="{&#34;type&#34;:&#34;Point&#34;,&#34;coordinates&#34;:[28.222000,36.444000]}" id="NCID0EHFBI" xlink:type="simple">36.444°N, 28.222°E</named-content></named-content>, 01 Jun 1972, Eckerlein, 1♂ (AMNH_PBI 00184019), 1♀ (AMNH_PBI 00336963) (<named-content xmlns:xlink="http://www.w3.org/1999/xlink" content-type="dwc:institutional_code" xlink:title="Zoological Museum, University of Hamburgg" xlink:href="http://grbio.org/institution/zoologisches-institut-und-zoologisches-museum-universitat-hamburg" xlink:type="simple">ZMUH</named-content>).</p><p><bold><italic>Other specimens examined</italic>: Greece</bold> • <bold><italic>Dodecanese Islands</italic></bold>: Petaloudes, Rhodos, <named-content xmlns:xlink="http://www.w3.org/1999/xlink" content-type="dwc:verbatimCoordinates" xlink:type="simple"><named-content content-type="geo-json" specific-use="{&#34;type&#34;:&#34;Point&#34;,&#34;coordinates&#34;:[28.222000,36.444000]}" id="NCID0E4FBI" xlink:type="simple">36.444°N, 28.222°E</named-content></named-content>, 01 Jun 1972, Eckerlein, 1♂ (AMNH_PBI 00240965) (<named-content xmlns:xlink="http://www.w3.org/1999/xlink" content-type="dwc:institutional_code" xlink:title="Zoological Institute, Russian Academy of Sciences" xlink:href="http://grbio.org/institution/zoological-institute-russian-academy-sciences" xlink:type="simple">ZISP</named-content>) • <bold><italic>Peloponnese</italic>: Corinth (Korinthia)</bold>: nr Kehries, <named-content xmlns:xlink="http://www.w3.org/1999/xlink" content-type="dwc:verbatimCoordinates" xlink:type="simple"><named-content content-type="geo-json" specific-use="{&#34;type&#34;:&#34;Point&#34;,&#34;coordinates&#34;:[22.987500,37.885000]}" id="NCID0E3GBI" xlink:type="simple">37.885°N, 22.9875°E</named-content></named-content>, 26 May 1989, R. Linnavuori, 2♂ (AMNH_PBI 00338309, AMNH_PBI 00338310) (<named-content xmlns:xlink="http://www.w3.org/1999/xlink" content-type="dwc:institutional_code" xlink:title="National Museum of Wales" xlink:href="http://grbio.org/institution/national-museum-wales" xlink:type="simple">NMWC</named-content>) • Karitena, <named-content xmlns:xlink="http://www.w3.org/1999/xlink" content-type="dwc:verbatimCoordinates" xlink:type="simple"><named-content content-type="geo-json" specific-use="{&#34;type&#34;:&#34;Point&#34;,&#34;coordinates&#34;:[22.033330,37.466670]}" id="NCID0EIHBI" xlink:type="simple">37.46667°N 22.03333°E</named-content></named-content>, 02 Jul 2007, A. Matocq, 7♀ (ZISP_ENT 00011853, ZISP_ENT 00011852), 4♂ (ZISP_ENT 00011853) (<named-content xmlns:xlink="http://www.w3.org/1999/xlink" content-type="dwc:institutional_code" xlink:title="Zoological Institute, Russian Academy of Sciences" xlink:href="http://grbio.org/institution/zoological-institute-russian-academy-sciences" xlink:type="simple">ZISP</named-content>) • <bold><italic>Thessalia</italic></bold>: Magnesia Co.: nr Goritsa, <named-content xmlns:xlink="http://www.w3.org/1999/xlink" content-type="dwc:verbatimCoordinates" xlink:type="simple"><named-content content-type="geo-json" specific-use="{&#34;type&#34;:&#34;Point&#34;,&#34;coordinates&#34;:[22.976940,39.353890]}" id="NCID0EWHBI" xlink:type="simple">39.35389°N, 22.97694°E</named-content></named-content>, 03 Jun 1989, R. Linnavuori, 3♀ (ZISP_ENT 00011721), 3♂ (ZISP_ENT 00011721) (<named-content xmlns:xlink="http://www.w3.org/1999/xlink" content-type="dwc:institutional_code" xlink:title="National Museum of Wales" xlink:href="http://grbio.org/institution/national-museum-wales" xlink:type="simple">NMWC</named-content>).</p></tp:treatment-sec><tp:treatment-sec sec-type="diagnosis" id="SECID0E6HBI"><title>Diagnosis.</title><p>Recognized by the small size, body length 2.0–2.6; antennal segment II fusiform in both sexes, wider in female; dorsum uniformly dark brown, with dense, wide and apically serrate silvery scale-like setae (Figs <xref ref-type="fig" rid="F3">3E, F</xref>, <xref ref-type="fig" rid="F5">5A, B</xref>); legs and antennae without scales; apical blades of vesica gradually curved and tightly adjoining each other along their entire length, comparatively long, with length of larger blade distinctly exceeding distance between its base and secondary gonopore (Fig. <xref ref-type="fig" rid="F8">8A</xref>).</p><fig id="F4" position="float" orientation="portrait"><object-id xmlns:xlink="http://www.w3.org/1999/xlink" content-type="doi" xlink:type="simple">10.3897/zookeys.1211.129660.figure4</object-id><object-id xmlns:xlink="http://www.w3.org/1999/xlink" content-type="arpha" xlink:type="simple">5AE04490-294D-52CD-8191-DDAF73D59CB7</object-id><label>Figure 4.</label><caption><p>Head, pronotum, and vestiture <bold>A–C</bold><italic><tp:taxon-name><tp:taxon-name-part taxon-name-part-type="genus" reg="Salicarus">Salicarus</tp:taxon-name-part><tp:taxon-name-part taxon-name-part-type="species" reg="concinnus">concinnus</tp:taxon-name-part></tp:taxon-name></italic> in dorsal view: <bold>A</bold> ♂ paratype, head and pronotum <bold>B</bold> ♀ paratype, head and pronotum <bold>C</bold> ♀ paratype, vestiture on hemelytron <bold>D–F</bold><italic><tp:taxon-name><tp:taxon-name-part taxon-name-part-type="genus" reg="Salicarus">S.</tp:taxon-name-part><tp:taxon-name-part taxon-name-part-type="species" reg="fulvicornis">fulvicornis</tp:taxon-name-part></tp:taxon-name></italic> in dorsal view: <bold>D</bold> ♂ head and pronotum <bold>E</bold> ♀ head and pronotum <bold>F</bold> ♂ vestiture on hemelytron <bold>G–I</bold><italic><tp:taxon-name><tp:taxon-name-part taxon-name-part-type="genus" reg="Salicarus">S.</tp:taxon-name-part><tp:taxon-name-part taxon-name-part-type="species" reg="halimodendri">halimodendri</tp:taxon-name-part></tp:taxon-name></italic> in dorsal view: <bold>G</bold> ♂ paratype <bold>H</bold> ♀ paratype <bold>I</bold> ♂ paratype, vestiture on hemelytron <bold>J–L</bold><italic><tp:taxon-name><tp:taxon-name-part taxon-name-part-type="genus" reg="Salicarus">S.</tp:taxon-name-part><tp:taxon-name-part taxon-name-part-type="species" reg="roseri">roseri</tp:taxon-name-part></tp:taxon-name></italic>: <bold>J</bold> ♂ head and pronotum <bold>K</bold> ♀ head and pronotum <bold>L</bold> head and thoracic pleura in lateral view <bold>M–O</bold><italic><tp:taxon-name><tp:taxon-name-part taxon-name-part-type="genus" reg="Salicarus">S.</tp:taxon-name-part><tp:taxon-name-part taxon-name-part-type="species" reg="urnammu">urnammu</tp:taxon-name-part></tp:taxon-name></italic> in dorsal view: <bold>M</bold> ♂ head and pronotum <bold>N</bold> ♀ head and pronotum <bold>O</bold> ♀ vestiture on hemelytron.</p></caption><graphic xmlns:xlink="http://www.w3.org/1999/xlink" xlink:href="zookeys-1211-057_article-129660__-g004.jpg" position="float" orientation="portrait" xlink:type="simple" id="oo_1126625.jpg"><uri content-type="original_file" xlink:type="simple">https://binary.pensoft.net/fig/1126625</uri></graphic></fig><p><italic><tp:taxon-name><tp:taxon-name-part taxon-name-part-type="genus" reg="Salicarus">Salicarus</tp:taxon-name-part><tp:taxon-name-part taxon-name-part-type="species" reg="cavinotum">cavinotum</tp:taxon-name-part></tp:taxon-name></italic> is most similar to <italic><tp:taxon-name><tp:taxon-name-part taxon-name-part-type="genus" reg="Salicarus">S.</tp:taxon-name-part><tp:taxon-name-part taxon-name-part-type="species" reg="perpusillus">perpusillus</tp:taxon-name-part></tp:taxon-name></italic> in general appearance, size, and vesica structure, which appear indistinguishable between these species (Fig. <xref ref-type="fig" rid="F8">8A, F, G</xref>). However, the latter species can be distinguished from <italic><tp:taxon-name><tp:taxon-name-part taxon-name-part-type="genus" reg="Salicarus">S.</tp:taxon-name-part><tp:taxon-name-part taxon-name-part-type="species" reg="cavinotum">cavinotum</tp:taxon-name-part></tp:taxon-name></italic> by the presence of dense scale-like setae on all femora, the bases of tibiae, antennal segment I, and the base of segment II (Fig. <xref ref-type="fig" rid="F5">5D–F</xref>). Additionally, in <italic><tp:taxon-name><tp:taxon-name-part taxon-name-part-type="genus" reg="Salicarus">S.</tp:taxon-name-part><tp:taxon-name-part taxon-name-part-type="species" reg="perpusillus">perpusillus</tp:taxon-name-part></tp:taxon-name></italic>, antennal segment II in males is 4.3–4.6× as long as wide at the midpoint and appears only slightly narrower than in females, while in <italic><tp:taxon-name><tp:taxon-name-part taxon-name-part-type="genus" reg="Salicarus">S.</tp:taxon-name-part><tp:taxon-name-part taxon-name-part-type="species" reg="cavinotum">cavinotum</tp:taxon-name-part></tp:taxon-name></italic> this segment in male is less fusiform, 4.9–5.3× as long as wide at the midpoint. Refer to the diagnosis of <italic><tp:taxon-name><tp:taxon-name-part taxon-name-part-type="genus" reg="Salicarus">S.</tp:taxon-name-part><tp:taxon-name-part taxon-name-part-type="species" reg="genistae">genistae</tp:taxon-name-part></tp:taxon-name></italic> for additional discussion.</p></tp:treatment-sec><tp:treatment-sec sec-type="redescription" id="SECID0EJOBI"><title>Redescription.</title><p><bold>Male. <italic>Coloration</italic>.</bold> Dorsum and venter uniformly brown to dark brown (Fig. <xref ref-type="fig" rid="F3">3E</xref>). <bold><italic>Head</italic></bold>: Brown to dark brown, apices of labial segments I and II usually pale brown; antennal segments III and IV uniformly pale yellow. <bold><italic>Thorax</italic></bold>: Uniformly brown to dark brown, extreme apices of fore and middle femora pale brown to dirty yellow, tibiae dirty yellow, with small but distinct round spots at bases of tibial spines; tarsi pale yellow, with darkened apices; membrane and veins uniformly brown. <bold><italic>Abdomen</italic></bold>: Uniformly dark brown.</p><p><bold><italic>Surface and vestiture</italic>.</bold> Smooth, moderately shiny; dorsum, thoracic pleura, and abdomen with dense, silvery, broad and apically serrate scale-like setae and adpressed to semierect, long, almost twice as long as scales, simple setae, dark on cuneus and apex of corium, yellowish elsewhere; legs and antennae without scale-like setae; sides of pronotum and hemelytron at base with robust, long, erect to semierect, black bristle-like setae.</p><p><bold><italic>Structure</italic>.</bold> Body 2.4–3.0× as long as posterior width of pronotum; total length 2.0–2.6; vertex 2.3–2.7× as wide as eye; antennal segment I short, swollen, widest at apex, about twice as long as width at apex; segment II fusiform, 1.6× as wide at midpoint as segment I at apex, 4.9–5.3× as long as wide, 0.6× as long as posterior width of pronotum, 0.7–0.8× as long as width of head; segments III and IV filiform; pronotum 2.1–2.4× as wide as long, 1.2–1.3× as wide as head.</p><p><bold><italic>Genitalia</italic>.</bold> Right paramere with oval body about twice as long as wide, basally broadly rounded and expanded well proximally beyond basal process, apical process long and straight, apically rounded. Left paramere similar to those of <italic><tp:taxon-name><tp:taxon-name-part taxon-name-part-type="genus" reg="Salicarus">S.</tp:taxon-name-part><tp:taxon-name-part taxon-name-part-type="species" reg="genistae">genistae</tp:taxon-name-part></tp:taxon-name></italic> (Fig. <xref ref-type="fig" rid="F9">9E</xref>) and <italic><tp:taxon-name><tp:taxon-name-part taxon-name-part-type="genus" reg="Salicarus">S.</tp:taxon-name-part><tp:taxon-name-part taxon-name-part-type="species" reg="nitidus">nitidus</tp:taxon-name-part></tp:taxon-name></italic> (Fig. <xref ref-type="fig" rid="F9">9H</xref>), with comparatively short and straight apical process and gradually narrowing towards apex, broadly rounded sensory lobe. Apical blades of vesica gradually curved, tightly adjoining each other along their entire length, comparatively long, with length of larger blade distinctly exceeding distance between its base and secondary gonopore (Fig. <xref ref-type="fig" rid="F8">8A</xref>).</p><p><bold>Female. <italic>Coloration, surface, and vestiture</italic>.</bold> As in male (Fig. <xref ref-type="fig" rid="F3">3F</xref>).</p><p><bold><italic>Structure</italic>.</bold> Body 2.2–2.5× as long as posterior width of pronotum; total length 2.1–2.3; vertex 2.5–2.9× as wide as eye; antennal segment I short, swollen, widest at apex, about twice as long as width at apex; segment II fusiform, wider than in male, 1.7–1.8× as wide at midpoint as segment I at apex, 4.1–4.3× as long as wide, 0.5–0.6× as long as posterior width of pronotum, 0.7–0.8× as long as width of head; pronotum 2.1–2.4× as wide as long, 1.3× as wide as head.</p><p><bold><italic>Genitalia</italic>.</bold> Dorsal labiate plate with large and wide, broadly oval, but apically tapering sclerotized rings.</p></tp:treatment-sec><tp:treatment-sec sec-type="distribution" id="SECID0ERRBI"><title>Distribution.</title><p>Currently this species is documented exclusively in Greece, spanning Thessaly, the Peloponnese and Attic peninsulas, as well as Crete and Rhodes Island (<xref ref-type="bibr" rid="B56">Wagner 1973</xref>; <xref ref-type="bibr" rid="B30">Linnavuori 1999</xref>; <xref ref-type="bibr" rid="B20">Kment et al. 2005</xref>)</p></tp:treatment-sec><tp:treatment-sec sec-type="host" id="SECID0EJSBI"><title>Hosts.</title><p><italic><tp:taxon-name><tp:taxon-name-part taxon-name-part-type="genus" reg="Genista">Genista</tp:taxon-name-part></tp:taxon-name></italic> sp. (<xref ref-type="bibr" rid="B57">Wagner 1975a</xref>), <italic><tp:taxon-name><tp:taxon-name-part taxon-name-part-type="genus" reg="Genista">Genista</tp:taxon-name-part><tp:taxon-name-part taxon-name-part-type="species" reg="acanthoclada">acanthoclada</tp:taxon-name-part></tp:taxon-name></italic> DC (<xref ref-type="bibr" rid="B30">Linnavuori 1999</xref>).</p></tp:treatment-sec><tp:treatment-sec sec-type="discussion" id="SECID0EJTBI"><title>Discussion.</title><p><xref ref-type="bibr" rid="B56">Wagner (1973</xref>, <xref ref-type="bibr" rid="B57">1975a</xref>) highlighted the significance of paired rounded pits on the pronotum as the primary distinguishing feature of <italic><tp:taxon-name><tp:taxon-name-part taxon-name-part-type="genus" reg="Salicarus">S.</tp:taxon-name-part><tp:taxon-name-part taxon-name-part-type="species" reg="cavinotum">cavinotum</tp:taxon-name-part></tp:taxon-name></italic>, effectively distinguishing it from closely related species. Upon examination of the holotype of this species, we discovered the absence of cavities on the pronotum as described originally, albeit the designated holotype being teneral specimen with a slightly deformed pronotum, as correctly noted by <xref ref-type="bibr" rid="B30">Linnavuori (1999)</xref>. Other specimens from the type series are in good condition and exhibit no signs of pits on pronotum (Fig. <xref ref-type="fig" rid="F5">5A, B</xref>).</p></tp:treatment-sec><tp:treatment-sec><!--Section generated to contain objects referenced in tp:taxon-treatment.--><fig id="F3" position="float" orientation="portrait"><object-id xmlns:xlink="http://www.w3.org/1999/xlink" content-type="doi" xlink:type="simple">10.3897/zookeys.1211.129660.figure3</object-id><object-id xmlns:xlink="http://www.w3.org/1999/xlink" content-type="arpha" xlink:type="simple">9D5289E3-0A2B-5E93-922E-FA491D882EFB</object-id><label>Figure 3.</label><caption><p>Dorsal habitus <bold>A, B</bold> ♂ <italic><tp:taxon-name><tp:taxon-name-part taxon-name-part-type="genus" reg="Salicarus">Salicarus</tp:taxon-name-part><tp:taxon-name-part taxon-name-part-type="species" reg="urnammu">urnammu</tp:taxon-name-part></tp:taxon-name></italic><bold>C, D</bold> ♀ <italic><tp:taxon-name><tp:taxon-name-part taxon-name-part-type="genus" reg="Salicarus">S.</tp:taxon-name-part><tp:taxon-name-part taxon-name-part-type="species" reg="urnammu">urnammu</tp:taxon-name-part></tp:taxon-name></italic><bold>E</bold> ♂ paratype of <italic><tp:taxon-name><tp:taxon-name-part taxon-name-part-type="genus" reg="Salicarus">S.</tp:taxon-name-part><tp:taxon-name-part taxon-name-part-type="species" reg="cavinotum">cavinotum</tp:taxon-name-part></tp:taxon-name></italic><bold>F</bold> ♀ paratype of <italic><tp:taxon-name><tp:taxon-name-part taxon-name-part-type="genus" reg="Salicarus">S.</tp:taxon-name-part><tp:taxon-name-part taxon-name-part-type="species" reg="cavinotum">cavinotum</tp:taxon-name-part></tp:taxon-name></italic><bold>G</bold> ♂ <italic><tp:taxon-name><tp:taxon-name-part taxon-name-part-type="genus" reg="Salicarus">S.</tp:taxon-name-part><tp:taxon-name-part taxon-name-part-type="species" reg="genistae">genistae</tp:taxon-name-part></tp:taxon-name></italic><bold>H</bold> ♀ <italic><tp:taxon-name><tp:taxon-name-part taxon-name-part-type="genus" reg="Salicarus">S.</tp:taxon-name-part><tp:taxon-name-part taxon-name-part-type="species" reg="genistae">genistae</tp:taxon-name-part></tp:taxon-name></italic><bold>I</bold> ♂ <italic><tp:taxon-name><tp:taxon-name-part taxon-name-part-type="genus" reg="Salicarus">S.</tp:taxon-name-part><tp:taxon-name-part taxon-name-part-type="species" reg="nitidus">nitidus</tp:taxon-name-part></tp:taxon-name></italic><bold>G</bold> ♀ <italic><tp:taxon-name><tp:taxon-name-part taxon-name-part-type="genus" reg="Salicarus">S.</tp:taxon-name-part><tp:taxon-name-part taxon-name-part-type="species" reg="nitidus">nitidus</tp:taxon-name-part></tp:taxon-name></italic><bold>K</bold> ♂ holotype of <italic><tp:taxon-name><tp:taxon-name-part taxon-name-part-type="genus" reg="Salicarus">S.</tp:taxon-name-part><tp:taxon-name-part taxon-name-part-type="species" reg="perpusillus">perpusillus</tp:taxon-name-part></tp:taxon-name></italic><bold>L</bold> ♀ <italic><tp:taxon-name><tp:taxon-name-part taxon-name-part-type="genus" reg="Salicarus">S.</tp:taxon-name-part><tp:taxon-name-part taxon-name-part-type="species" reg="perpusillus">perpusillus</tp:taxon-name-part></tp:taxon-name></italic>.</p></caption><graphic xmlns:xlink="http://www.w3.org/1999/xlink" xlink:href="zookeys-1211-057_article-129660__-g003.jpg" position="float" orientation="portrait" xlink:type="simple" id="oo_1126624.jpg"><uri content-type="original_file" xlink:type="simple">https://binary.pensoft.net/fig/1126624</uri></graphic></fig><fig id="F5" position="float" orientation="portrait"><object-id xmlns:xlink="http://www.w3.org/1999/xlink" content-type="doi" xlink:type="simple">10.3897/zookeys.1211.129660.figure5</object-id><object-id xmlns:xlink="http://www.w3.org/1999/xlink" content-type="arpha" xlink:type="simple">9001254F-D6DA-562A-86CC-8F8FCD316094</object-id><label>Figure 5.</label><caption><p>Head, pronotum, and vestiture <bold>A, B</bold> paratype of <italic><tp:taxon-name><tp:taxon-name-part taxon-name-part-type="genus" reg="Salicarus">Salicarus</tp:taxon-name-part><tp:taxon-name-part taxon-name-part-type="species" reg="cavinotum">cavinotum</tp:taxon-name-part></tp:taxon-name></italic>, head and pronotum in dorsal view: <bold>A</bold> ♂ <bold>B</bold> ♀ <bold>C, G</bold><italic><tp:taxon-name><tp:taxon-name-part taxon-name-part-type="genus" reg="Salicarus">S.</tp:taxon-name-part><tp:taxon-name-part taxon-name-part-type="species" reg="genistae">genistae</tp:taxon-name-part></tp:taxon-name></italic>, head and pronotum in dorsal view: <bold>C</bold> ♂ <bold>G</bold> ♀ <bold>D–F</bold> paratypes of <italic><tp:taxon-name><tp:taxon-name-part taxon-name-part-type="genus" reg="Salicarus">S.</tp:taxon-name-part><tp:taxon-name-part taxon-name-part-type="species" reg="perpusillus">perpusillus</tp:taxon-name-part></tp:taxon-name></italic>: <bold>D</bold> ♂ head and pronotum in dorsal view <bold>E</bold> ♀ head and pronotum in dorsal view <bold>F</bold> ♀ vestiture on dorsum and legs <bold>H–I</bold><italic><tp:taxon-name><tp:taxon-name-part taxon-name-part-type="genus" reg="Salicarus">S.</tp:taxon-name-part><tp:taxon-name-part taxon-name-part-type="species" reg="nitidus">nitidus</tp:taxon-name-part></tp:taxon-name></italic>, head and pronotum in dorsal view: <bold>H</bold> ♂ <bold>I</bold> ♀.</p></caption><graphic xmlns:xlink="http://www.w3.org/1999/xlink" xlink:href="zookeys-1211-057_article-129660__-g005.jpg" position="float" orientation="portrait" xlink:type="simple" id="oo_1126626.jpg"><uri content-type="original_file" xlink:type="simple">https://binary.pensoft.net/fig/1126626</uri></graphic></fig><fig id="F8" position="float" orientation="portrait"><object-id xmlns:xlink="http://www.w3.org/1999/xlink" content-type="doi" xlink:type="simple">10.3897/zookeys.1211.129660.figure8</object-id><object-id xmlns:xlink="http://www.w3.org/1999/xlink" content-type="arpha" xlink:type="simple">A90EC5D4-77A4-520D-9B63-1F194D46F514</object-id><label>Figure 8.</label><caption><p>Vesica <bold>A</bold><italic><tp:taxon-name><tp:taxon-name-part taxon-name-part-type="genus" reg="Salicarus">Salicarus</tp:taxon-name-part><tp:taxon-name-part taxon-name-part-type="species" reg="cavinotum">cavinotum</tp:taxon-name-part></tp:taxon-name></italic>, paratype <bold>B, C</bold><italic><tp:taxon-name><tp:taxon-name-part taxon-name-part-type="genus" reg="Salicarus">S.</tp:taxon-name-part><tp:taxon-name-part taxon-name-part-type="species" reg="genistae">genistae</tp:taxon-name-part></tp:taxon-name></italic><bold>D, E</bold><italic><tp:taxon-name><tp:taxon-name-part taxon-name-part-type="genus" reg="Salicarus">S.</tp:taxon-name-part><tp:taxon-name-part taxon-name-part-type="species" reg="nitidus">nitidus</tp:taxon-name-part></tp:taxon-name></italic><bold>F, G</bold><italic><tp:taxon-name><tp:taxon-name-part taxon-name-part-type="genus" reg="Salicarus">S.</tp:taxon-name-part><tp:taxon-name-part taxon-name-part-type="species" reg="perpusillus">perpusillus</tp:taxon-name-part></tp:taxon-name></italic>, paratype <bold>H, I</bold> apical part of vesica enlarged: <bold>H</bold><italic><tp:taxon-name><tp:taxon-name-part taxon-name-part-type="genus" reg="Salicarus">S.</tp:taxon-name-part><tp:taxon-name-part taxon-name-part-type="species" reg="genistae">genistae</tp:taxon-name-part></tp:taxon-name></italic><bold>I</bold><italic><tp:taxon-name><tp:taxon-name-part taxon-name-part-type="genus" reg="Salicarus">S.</tp:taxon-name-part><tp:taxon-name-part taxon-name-part-type="species" reg="nitidus">nitidus</tp:taxon-name-part></tp:taxon-name></italic>.</p></caption><graphic xmlns:xlink="http://www.w3.org/1999/xlink" xlink:href="zookeys-1211-057_article-129660__-g008.jpg" position="float" orientation="portrait" xlink:type="simple" id="oo_1126629.jpg"><uri content-type="original_file" xlink:type="simple">https://binary.pensoft.net/fig/1126629</uri></graphic></fig><fig id="F9" position="float" orientation="portrait"><object-id xmlns:xlink="http://www.w3.org/1999/xlink" content-type="doi" xlink:type="simple">10.3897/zookeys.1211.129660.figure9</object-id><object-id xmlns:xlink="http://www.w3.org/1999/xlink" content-type="arpha" xlink:type="simple">70864F1B-D1AB-5AC4-BC38-62BCF205752A</object-id><label>Figure 9.</label><caption><p>Male genitalia <bold>A–C</bold><italic><tp:taxon-name><tp:taxon-name-part taxon-name-part-type="genus" reg="Salicarus">Salicarus</tp:taxon-name-part><tp:taxon-name-part taxon-name-part-type="species" reg="concinnus">concinnus</tp:taxon-name-part></tp:taxon-name></italic>, paratype <bold>D–F</bold><italic><tp:taxon-name><tp:taxon-name-part taxon-name-part-type="genus" reg="Salicarus">S.</tp:taxon-name-part><tp:taxon-name-part taxon-name-part-type="species" reg="genistae">genistae</tp:taxon-name-part></tp:taxon-name></italic><bold>G–I</bold><italic><tp:taxon-name><tp:taxon-name-part taxon-name-part-type="genus" reg="Salicarus">S.</tp:taxon-name-part><tp:taxon-name-part taxon-name-part-type="species" reg="nitidus">nitidus</tp:taxon-name-part></tp:taxon-name></italic><bold>J–L</bold><italic><tp:taxon-name><tp:taxon-name-part taxon-name-part-type="genus" reg="Salicarus">S.</tp:taxon-name-part><tp:taxon-name-part taxon-name-part-type="species" reg="fulvicornis">fulvicornis</tp:taxon-name-part></tp:taxon-name></italic><bold>M–O</bold><italic><tp:taxon-name><tp:taxon-name-part taxon-name-part-type="genus" reg="Salicarus">S.</tp:taxon-name-part><tp:taxon-name-part taxon-name-part-type="species" reg="halimodendri">halimodendri</tp:taxon-name-part></tp:taxon-name></italic>, paratype <bold>P–R</bold><italic><tp:taxon-name><tp:taxon-name-part taxon-name-part-type="genus" reg="Salicarus">S.</tp:taxon-name-part><tp:taxon-name-part taxon-name-part-type="species" reg="roseri">roseri</tp:taxon-name-part></tp:taxon-name></italic><bold>S–U</bold><italic><tp:taxon-name><tp:taxon-name-part taxon-name-part-type="genus" reg="Salicarus">S.</tp:taxon-name-part><tp:taxon-name-part taxon-name-part-type="species" reg="urnammu">urnammu</tp:taxon-name-part></tp:taxon-name></italic><bold>A D G J M P S</bold>: right paramere <bold>B E H K N Q U</bold>: left paramere <bold>C F I L O R U</bold>: apex of phallotheca.</p></caption><graphic xmlns:xlink="http://www.w3.org/1999/xlink" xlink:href="zookeys-1211-057_article-129660__-g009.jpg" position="float" orientation="portrait" xlink:type="simple" id="oo_1126630.jpg"><uri content-type="original_file" xlink:type="simple">https://binary.pensoft.net/fig/1126630</uri></graphic></fig></tp:treatment-sec><ref-list><ref id="B57"><mixed-citation xmlns:xlink="http://www.w3.org/1999/xlink" xlink:type="simple"><person-group><name name-style="western"><surname>Wagner</surname><given-names>E</given-names></name></person-group> (<year>1975a</year>) Die <tp:taxon-name><tp:taxon-name-part taxon-name-part-type="family">Miridae</tp:taxon-name-part></tp:taxon-name> Hahn, 183l, des Mittelmeerraumes und der Makaronesischen Inseln (<tp:taxon-name><tp:taxon-name-part taxon-name-part-type="order">Hemiptera</tp:taxon-name-part></tp:taxon-name>, <tp:taxon-name><tp:taxon-name-part taxon-name-part-type="suborder">Heteroptera</tp:taxon-name-part></tp:taxon-name>). Teil 3. Entomologische Abhandlungen 40 Suppl., [ii +] 483 pp. <ext-link xlink:href="10.1515/9783112653241" ext-link-type="doi" xlink:type="simple">https://doi.org/10.1515/9783112653241</ext-link></mixed-citation></ref><ref id="B30"><mixed-citation xmlns:xlink="http://www.w3.org/1999/xlink" xlink:type="simple"><person-group><name name-style="western"><surname>Linnavuori</surname><given-names>RE</given-names></name></person-group> (<year>1999</year>) <article-title>Studies on the <tp:taxon-name><tp:taxon-name-part taxon-name-part-type="family">Miridae</tp:taxon-name-part></tp:taxon-name> fauna of Greece (<tp:taxon-name><tp:taxon-name-part taxon-name-part-type="order">Hemiptera</tp:taxon-name-part></tp:taxon-name>, <tp:taxon-name><tp:taxon-name-part taxon-name-part-type="suborder">Heteroptera</tp:taxon-name-part></tp:taxon-name>).</article-title><source>Biologica Gallo-Hellenica</source><volume>25</volume>: <fpage>25</fpage>–<lpage>68</lpage>.</mixed-citation></ref><ref id="B20"><mixed-citation xmlns:xlink="http://www.w3.org/1999/xlink" xlink:type="simple"><person-group><name name-style="western"><surname>Kment</surname><given-names>P</given-names></name><name name-style="western"><surname>Bryja</surname><given-names>J</given-names></name><name name-style="western"><surname>Jindra</surname><given-names>Z</given-names></name></person-group> (<year>2005</year>) <article-title>New records of true bugs (<tp:taxon-name><tp:taxon-name-part taxon-name-part-type="suborder">Heteroptera</tp:taxon-name-part></tp:taxon-name>) of the Balkan peninsula.</article-title><source>Acta Entomologica Slovenica</source><volume>13</volume>: <fpage>9</fpage>–<lpage>20</lpage>.</mixed-citation></ref><ref id="B24"><mixed-citation xmlns:xlink="http://www.w3.org/1999/xlink" xlink:type="simple"><person-group><name name-style="western"><surname>Konstantinov</surname><given-names>FV</given-names></name></person-group> (<year>2023</year>) <article-title>Plant bugs with swollen antennae: a morphology-based phylogenetic analysis of <italic><tp:taxon-name><tp:taxon-name-part taxon-name-part-type="genus">Heterocapillus</tp:taxon-name-part></tp:taxon-name></italic> Wagner, 1960 and related genera (<tp:taxon-name><tp:taxon-name-part taxon-name-part-type="order">Hemiptera</tp:taxon-name-part></tp:taxon-name>: <tp:taxon-name><tp:taxon-name-part taxon-name-part-type="family">Miridae</tp:taxon-name-part></tp:taxon-name>: <tp:taxon-name><tp:taxon-name-part taxon-name-part-type="subfamily">Phylinae</tp:taxon-name-part></tp:taxon-name>).</article-title><source>Arthropod Systematics &amp; Phylogeny</source><volume>81</volume>: <fpage>845</fpage>–<lpage>879</lpage>. <ext-link xlink:href="10.3897/asp.81.e104396" ext-link-type="doi" xlink:type="simple">https://doi.org/10.3897/asp.81.e104396</ext-link></mixed-citation></ref><ref id="B56"><mixed-citation xmlns:xlink="http://www.w3.org/1999/xlink" xlink:type="simple"><person-group><name name-style="western"><surname>Wagner</surname><given-names>E</given-names></name></person-group> (<year>1973</year>) <article-title>Drei neue Miriden-Arten von Rhodos (<tp:taxon-name><tp:taxon-name-part taxon-name-part-type="order">Hemiptera</tp:taxon-name-part></tp:taxon-name>, <tp:taxon-name><tp:taxon-name-part taxon-name-part-type="suborder">Heteroptera</tp:taxon-name-part></tp:taxon-name>).</article-title><source>Nachrichtenblatt der Bayerischen Entomologen</source><volume>22</volume>: <fpage>121</fpage>–<lpage>125</lpage>.</mixed-citation></ref></ref-list></tp:taxon-treatment>
