# Supplementary material for: ﻿Review of the genus Salicarus (Hemiptera, Heteroptera, Miridae)
Source: Zookeys. 2024 Sep 2;1211:57–100. doi: 10.3897/zookeys.1211.129660 (PMC11384904; doi:10.3897/zookeys.1211.129660)
Supplement: XML Treatment for Salicarus genistae [file zookeys.1211.129660-treatment3.xml]

<!DOCTYPE tp:taxon-treatment
  PUBLIC "-//TaxonX//DTD Taxonomic Treatment Publishing DTD v0 20100105//EN" "tax-treatment-NSO.dtd">
<tp:taxon-treatment xmlns:tp="http://www.plazi.org/taxpub"><tp:treatment-meta><kwd-group><label>Taxon classification</label><kwd>
                <named-content content-type="kingdom">Animalia</named-content>
              </kwd><kwd>
                <named-content content-type="order">Hemiptera</named-content>
              </kwd><kwd>
                <named-content content-type="family">Miridae</named-content>
              </kwd></kwd-group><mixed-citation publication-type="journal"><person-group><name><surname>Konstantinov</surname><given-names>Fedor V.</given-names></name><name><surname>Hosseini</surname><given-names>Reza</given-names></name></person-group><article-title>﻿Review of the genus <italic><tp:taxon-name><tp:taxon-name-part taxon-name-part-type="genus" reg="Salicarus">Salicarus</tp:taxon-name-part></tp:taxon-name></italic> (<tp:taxon-name><tp:taxon-name-part taxon-name-part-type="order">Hemiptera</tp:taxon-name-part></tp:taxon-name>, <tp:taxon-name><tp:taxon-name-part taxon-name-part-type="suborder">Heteroptera</tp:taxon-name-part></tp:taxon-name>, <tp:taxon-name><tp:taxon-name-part taxon-name-part-type="family">Miridae</tp:taxon-name-part></tp:taxon-name>)</article-title><source>Zookeys</source><day>02</day><month>09</month><year>2024</year><volume>1211</volume><fpage>57</fpage><lpage>100</lpage><pub-id pub-id-type="doi">10.3897/zookeys.1211.129660</pub-id></mixed-citation></tp:treatment-meta><tp:nomenclature><label>﻿</label><tp:taxon-name>
              <object-id xmlns:xlink="http://www.w3.org/1999/xlink" content-type="arpha" xlink:type="simple">161D3642-48EE-5B2D-82DE-69249D86D82E</object-id>
              <tp:taxon-name-part taxon-name-part-type="genus" reg="Salicarus">Salicarus</tp:taxon-name-part>
              <tp:taxon-name-part taxon-name-part-type="species" reg="genistae">genistae</tp:taxon-name-part>
            </tp:taxon-name><tp:taxon-authority>(Lindberg, 1948)</tp:taxon-authority><xref ref-type="fig" rid="F3">Figs 3G, H</xref><xref ref-type="fig" rid="F5">, 5C, G</xref><xref ref-type="fig" rid="F8">, 8B, C, H</xref><xref ref-type="fig" rid="F9">, 9D–F</xref><xref ref-type="fig" rid="F10">, 10C, E</xref><tp:nomenclature-citation-list><tp:nomenclature-citation><tp:taxon-name>
                  <tp:taxon-name-part taxon-name-part-type="genus" reg="Atractotomus">Atractotomus</tp:taxon-name-part>
                  <tp:taxon-name-part taxon-name-part-type="species" reg="genistae">genistae</tp:taxon-name-part>
                </tp:taxon-name><comment>Lindberg, 1948: 53.</comment></tp:nomenclature-citation><tp:nomenclature-citation><tp:taxon-name>
                  <tp:taxon-name-part taxon-name-part-type="genus" reg="Heterocapillus">Heterocapillus</tp:taxon-name-part>
                  <tp:taxon-name-part taxon-name-part-type="species" reg="genistae">genistae</tp:taxon-name-part>
                </tp:taxon-name><comment>: <xref ref-type="bibr" rid="B57">Wagner (1975a)</xref>: 126 (key, description, figures); <xref ref-type="bibr" rid="B30">Linnavuori (1999)</xref>: 58 (figures of antennae and vesica, discussion).</comment></tp:nomenclature-citation><tp:nomenclature-citation><tp:taxon-name>
                  <tp:taxon-name-part taxon-name-part-type="genus" reg="Salicarus">Salicarus</tp:taxon-name-part>
                  <tp:taxon-name-part taxon-name-part-type="species" reg="genistae">genistae</tp:taxon-name-part>
                </tp:taxon-name><comment>: <xref ref-type="bibr" rid="B24">Konstantinov (2023)</xref>: 861 (phylogenetic placement, figures, discussion).</comment></tp:nomenclature-citation></tp:nomenclature-citation-list></tp:nomenclature><tp:treatment-sec sec-type="material" id="SECID0EWXBI"><title>Material examined.</title><p><bold><italic>Paralectotypes</italic>: Cyprus</bold> • Ayios Hilarion, <named-content xmlns:xlink="http://www.w3.org/1999/xlink" content-type="dwc:verbatimCoordinates" xlink:type="simple"><named-content content-type="geo-json" specific-use="{&#34;type&#34;:&#34;Point&#34;,&#34;coordinates&#34;:[33.283330,35.312500]}" id="NCID0EEYBI" xlink:type="simple">35.3125°N, 33.28333°E</named-content></named-content>, 07 Jun 1939, Hakan Lindberg, 1♂ (AMNH_PBI 00336958) (<named-content xmlns:xlink="http://www.w3.org/1999/xlink" content-type="dwc:institutional_code" xlink:title="Zoological Museum, University of Hamburgg" xlink:href="http://grbio.org/institution/zoologisches-institut-und-zoologisches-museum-universitat-hamburg" xlink:type="simple">ZMUH</named-content>) • Troodos Mesopotamos, <named-content xmlns:xlink="http://www.w3.org/1999/xlink" content-type="dwc:verbatimCoordinates" xlink:type="simple"><named-content content-type="geo-json" specific-use="{&#34;type&#34;:&#34;Point&#34;,&#34;coordinates&#34;:[32.908000,34.896000]}" id="NCID0EQYBI" xlink:type="simple">34.896°N, 32.908°E</named-content></named-content>, 21 Jun 1939, Hakan Lindberg, 1♀ (AMNH_PBI 00336965) (<named-content xmlns:xlink="http://www.w3.org/1999/xlink" content-type="dwc:institutional_code" xlink:title="Zoological Museum, University of Hamburgg" xlink:href="http://grbio.org/institution/zoologisches-institut-und-zoologisches-museum-universitat-hamburg" xlink:type="simple">ZMUH</named-content>).</p><p><bold><italic>Other specimens examined</italic>: Cyprus</bold> • Kakomallis Mt., <named-content xmlns:xlink="http://www.w3.org/1999/xlink" content-type="dwc:verbatimCoordinates" xlink:type="simple"><named-content content-type="geo-json" specific-use="{&#34;type&#34;:&#34;Point&#34;,&#34;coordinates&#34;:[33.033330,34.833330]}" id="NCID0EDZBI" xlink:type="simple">34.83333°N, 33.03333°E</named-content></named-content>, 914 m, 13 Jun 1965, G. Mavromoustakis, 2♂ (AMNH_PBI 00336959, AMNH_PBI 00336960), 2♀ (AMNH_PBI 00336966, AMNH_PBI 00336967) (<named-content xmlns:xlink="http://www.w3.org/1999/xlink" content-type="dwc:institutional_code" xlink:title="Zoological Museum, University of Hamburgg" xlink:href="http://grbio.org/institution/zoologisches-institut-und-zoologisches-museum-universitat-hamburg" xlink:type="simple">ZMUH</named-content>) • Kalokhorio, <named-content xmlns:xlink="http://www.w3.org/1999/xlink" content-type="dwc:verbatimCoordinates" xlink:type="simple"><named-content content-type="geo-json" specific-use="{&#34;type&#34;:&#34;Point&#34;,&#34;coordinates&#34;:[33.034000,34.845000]}" id="NCID0EPZBI" xlink:type="simple">34.845°N, 33.034°E</named-content></named-content>, 762 m, 29 Jun 1956, Unknown collector, 1♀ (AMNH_PBI 00240953), 2♂ (AMNH_PBI 00240954, AMNH_PBI 00240946) (<named-content xmlns:xlink="http://www.w3.org/1999/xlink" content-type="dwc:institutional_code" xlink:title="Zoological Institute, Russian Academy of Sciences" xlink:href="http://grbio.org/institution/zoological-institute-russian-academy-sciences" xlink:type="simple">ZISP</named-content>) • Pano Lefkara, <named-content xmlns:xlink="http://www.w3.org/1999/xlink" content-type="dwc:verbatimCoordinates" xlink:type="simple"><named-content content-type="geo-json" specific-use="{&#34;type&#34;:&#34;Point&#34;,&#34;coordinates&#34;:[33.302000,34.869000]}" id="NCID0E2ZBI" xlink:type="simple">34.869°N, 33.302°E</named-content></named-content>, 28 May 1972, Eckerlein, 6♂ (AMNH_PBI 00240947-AMNH_PBI 00240952), 1♀ (AMNH_PBI 00240955) (<named-content xmlns:xlink="http://www.w3.org/1999/xlink" content-type="dwc:institutional_code" xlink:title="Zoological Institute, Russian Academy of Sciences" xlink:href="http://grbio.org/institution/zoological-institute-russian-academy-sciences" xlink:type="simple">ZISP</named-content>).</p></tp:treatment-sec><tp:treatment-sec sec-type="diagnosis" id="SECID0EE1BI"><title>Diagnosis.</title><p>Recognized by the relatively small, stumpy, dark brown body, total length male 2.2–2.5, female 2.6–2.8 (Fig. <xref ref-type="fig" rid="F3">3G, H</xref>); dorsum with dense, wide and apically serrate white scales; legs and antennae without scales; antennal segment II in male swollen, somewhat fusiform, subequal in width at midpoint to apical width of segment I, 6.4–6.7× as long as wide, in female distinctly fusiform, 1.5–1.6× as wide at midpoint as segment I at apex, 4.9–5.2× as long as wide (Fig. <xref ref-type="fig" rid="F5">5C, G</xref>); apical blades of vesica tightly adjoining each other along their entire length, comparatively short, with length of larger blade subequal to distance between its base and secondary gonopore (Fig. <xref ref-type="fig" rid="F8">8B, C, H</xref>).</p><fig id="F5" position="float" orientation="portrait"><object-id xmlns:xlink="http://www.w3.org/1999/xlink" content-type="doi" xlink:type="simple">10.3897/zookeys.1211.129660.figure5</object-id><object-id xmlns:xlink="http://www.w3.org/1999/xlink" content-type="arpha" xlink:type="simple">9001254F-D6DA-562A-86CC-8F8FCD316094</object-id><label>Figure 5.</label><caption><p>Head, pronotum, and vestiture <bold>A, B</bold> paratype of <italic><tp:taxon-name><tp:taxon-name-part taxon-name-part-type="genus" reg="Salicarus">Salicarus</tp:taxon-name-part><tp:taxon-name-part taxon-name-part-type="species" reg="cavinotum">cavinotum</tp:taxon-name-part></tp:taxon-name></italic>, head and pronotum in dorsal view: <bold>A</bold> ♂ <bold>B</bold> ♀ <bold>C, G</bold><italic><tp:taxon-name><tp:taxon-name-part taxon-name-part-type="genus" reg="Salicarus">S.</tp:taxon-name-part><tp:taxon-name-part taxon-name-part-type="species" reg="genistae">genistae</tp:taxon-name-part></tp:taxon-name></italic>, head and pronotum in dorsal view: <bold>C</bold> ♂ <bold>G</bold> ♀ <bold>D–F</bold> paratypes of <italic><tp:taxon-name><tp:taxon-name-part taxon-name-part-type="genus" reg="Salicarus">S.</tp:taxon-name-part><tp:taxon-name-part taxon-name-part-type="species" reg="perpusillus">perpusillus</tp:taxon-name-part></tp:taxon-name></italic>: <bold>D</bold> ♂ head and pronotum in dorsal view <bold>E</bold> ♀ head and pronotum in dorsal view <bold>F</bold> ♀ vestiture on dorsum and legs <bold>H–I</bold><italic><tp:taxon-name><tp:taxon-name-part taxon-name-part-type="genus" reg="Salicarus">S.</tp:taxon-name-part><tp:taxon-name-part taxon-name-part-type="species" reg="nitidus">nitidus</tp:taxon-name-part></tp:taxon-name></italic>, head and pronotum in dorsal view: <bold>H</bold> ♂ <bold>I</bold> ♀.</p></caption><graphic xmlns:xlink="http://www.w3.org/1999/xlink" xlink:href="zookeys-1211-057_article-129660__-g005.jpg" position="float" orientation="portrait" xlink:type="simple" id="oo_1126626.jpg"><uri content-type="original_file" xlink:type="simple">https://binary.pensoft.net/fig/1126626</uri></graphic></fig><p><italic><tp:taxon-name><tp:taxon-name-part taxon-name-part-type="genus" reg="Salicarus">Salicarus</tp:taxon-name-part><tp:taxon-name-part taxon-name-part-type="species" reg="genistae">genistae</tp:taxon-name-part></tp:taxon-name></italic> is most similar in habitus, coloration, size, and male genitalia structure to <italic><tp:taxon-name><tp:taxon-name-part taxon-name-part-type="genus" reg="Salicarus">S.</tp:taxon-name-part><tp:taxon-name-part taxon-name-part-type="species" reg="cavinotum">cavinotum</tp:taxon-name-part></tp:taxon-name></italic>, <italic><tp:taxon-name><tp:taxon-name-part taxon-name-part-type="genus" reg="Salicarus">S.</tp:taxon-name-part><tp:taxon-name-part taxon-name-part-type="species" reg="nitidus">nitidus</tp:taxon-name-part></tp:taxon-name></italic>, and <italic><tp:taxon-name><tp:taxon-name-part taxon-name-part-type="genus" reg="Salicarus">S.</tp:taxon-name-part><tp:taxon-name-part taxon-name-part-type="species" reg="perpusillus">perpusillus</tp:taxon-name-part></tp:taxon-name></italic>. It differs habitually from these species by its sexually dimorphic antennal segment II: in males it is slightly fusiform with the width at the midpoint being subequal to the apical width of segment I; in females it is distinctly fusiform, being 1.5–1.6× as wide at the midpoint as segment I at the apex. Consequently, antennal segment II is 6.4–6.7× as long as wide in males of <italic><tp:taxon-name><tp:taxon-name-part taxon-name-part-type="genus" reg="Salicarus">S.</tp:taxon-name-part><tp:taxon-name-part taxon-name-part-type="species" reg="genistae">genistae</tp:taxon-name-part></tp:taxon-name></italic>, being 4.9–5.2× as long as wide in female. In other three closely related species this ratio ranges 4.1–5.3× in males and 3.9–4.3× in females. However, these ratios should be used with caution due to observed polymorphism and the extremely dense vestiture of antennal segment II, which can affect the measurements. <italic><tp:taxon-name><tp:taxon-name-part taxon-name-part-type="genus" reg="Salicarus">Salicarus</tp:taxon-name-part><tp:taxon-name-part taxon-name-part-type="species" reg="genistae">genistae</tp:taxon-name-part></tp:taxon-name></italic> further differs from both <italic><tp:taxon-name><tp:taxon-name-part taxon-name-part-type="genus" reg="Salicarus">S.</tp:taxon-name-part><tp:taxon-name-part taxon-name-part-type="species" reg="nitidus">nitidus</tp:taxon-name-part></tp:taxon-name></italic> and <italic><tp:taxon-name><tp:taxon-name-part taxon-name-part-type="genus" reg="Salicarus">S.</tp:taxon-name-part><tp:taxon-name-part taxon-name-part-type="species" reg="perpusillus">perpusillus</tp:taxon-name-part></tp:taxon-name></italic> in the absence of scales on femora. In vesica structure, with the apical blades tightly adjoining each other, it is most similar to <italic><tp:taxon-name><tp:taxon-name-part taxon-name-part-type="genus" reg="Salicarus">S.</tp:taxon-name-part><tp:taxon-name-part taxon-name-part-type="species" reg="cavinotum">cavinotum</tp:taxon-name-part></tp:taxon-name></italic> (Fig. <xref ref-type="fig" rid="F8">8A</xref>) and <italic><tp:taxon-name><tp:taxon-name-part taxon-name-part-type="genus" reg="Salicarus">S.</tp:taxon-name-part><tp:taxon-name-part taxon-name-part-type="species" reg="perpusillus">perpusillus</tp:taxon-name-part></tp:taxon-name></italic> (Fig. <xref ref-type="fig" rid="F8">8F, G</xref>), whereas in <italic><tp:taxon-name><tp:taxon-name-part taxon-name-part-type="genus" reg="Salicarus">S.</tp:taxon-name-part><tp:taxon-name-part taxon-name-part-type="species" reg="nitidus">nitidus</tp:taxon-name-part></tp:taxon-name></italic> blades are apically separated. However, the vesica in <italic><tp:taxon-name><tp:taxon-name-part taxon-name-part-type="genus" reg="Salicarus">S.</tp:taxon-name-part><tp:taxon-name-part taxon-name-part-type="species" reg="genistae">genistae</tp:taxon-name-part></tp:taxon-name></italic> is slightly larger than in both <italic><tp:taxon-name><tp:taxon-name-part taxon-name-part-type="genus" reg="Salicarus">S.</tp:taxon-name-part><tp:taxon-name-part taxon-name-part-type="species" reg="cavinotum">cavinotum</tp:taxon-name-part></tp:taxon-name></italic> and <italic><tp:taxon-name><tp:taxon-name-part taxon-name-part-type="genus" reg="Salicarus">S.</tp:taxon-name-part><tp:taxon-name-part taxon-name-part-type="species" reg="perpusillus">perpusillus</tp:taxon-name-part></tp:taxon-name></italic>, and differs by having shorter apical blades, with the length of the larger blade subequal to the distance between its base and the secondary gonopore.</p><fig id="F6" position="float" orientation="portrait"><object-id xmlns:xlink="http://www.w3.org/1999/xlink" content-type="doi" xlink:type="simple">10.3897/zookeys.1211.129660.figure6</object-id><object-id xmlns:xlink="http://www.w3.org/1999/xlink" content-type="arpha" xlink:type="simple">A01D8C84-92AF-5869-B934-F6E1B00A095B</object-id><label>Figure 6.</label><caption><p>Scanning electron images of selected structures <bold>A–C</bold><italic><tp:taxon-name><tp:taxon-name-part taxon-name-part-type="genus" reg="Salicarus">Salicarus</tp:taxon-name-part><tp:taxon-name-part taxon-name-part-type="species" reg="fulvicornis">fulvicornis</tp:taxon-name-part></tp:taxon-name></italic>: <bold>A</bold> pretarsus in lateral view <bold>B</bold> hind tarsus in lateral view <bold>C</bold> vestiture on hemelytron <bold>D–F</bold><italic><tp:taxon-name><tp:taxon-name-part taxon-name-part-type="genus" reg="Salicarus">S.</tp:taxon-name-part><tp:taxon-name-part taxon-name-part-type="species" reg="roseri">roseri</tp:taxon-name-part></tp:taxon-name></italic>: <bold>D</bold> pretarsus in lateral view <bold>E</bold> head and thoracic pleura in lateral view <bold>F</bold> metathoracic spiracle and scent gland evaporative area.</p></caption><graphic xmlns:xlink="http://www.w3.org/1999/xlink" xlink:href="zookeys-1211-057_article-129660__-g006.jpg" position="float" orientation="portrait" xlink:type="simple" id="oo_1126627.jpg"><uri content-type="original_file" xlink:type="simple">https://binary.pensoft.net/fig/1126627</uri></graphic></fig></tp:treatment-sec><tp:treatment-sec sec-type="redescription" id="SECID0EAECI"><title>Redescription.</title><p><bold>Male. <italic>Coloration</italic>.</bold> Dorsum and venter uniformly chestnut to dark brown (Fig. <xref ref-type="fig" rid="F3">3G</xref>). <bold><italic>Head</italic></bold>: Brown to dark brown, buccula and apices of labial segments I and II usually paler; antennal segments III and IV uniformly pale yellow. <bold><italic>Thorax</italic></bold>: Uniformly brown to dark brown, tibiae dirty yellow, rarely somewhat darkened basally, with small, sometimes indistinct round spots at bases of tibial spines; tarsi pale yellow, with darkened apices; membrane and veins uniformly brown. <bold><italic>Abdomen</italic></bold>: Uniformly dark brown.</p><p><bold><italic>Surface and vestiture</italic>.</bold> Smooth, moderately shiny; dorsum, thoracic pleura, and abdomen with dense, silvery, broad and apically serrate scale-like setae and adpressed to semierect, long, almost twice as long as scales, simple setae, dark on cuneus and extreme apex of corium and goldish yellow elsewhere (Fig. <xref ref-type="fig" rid="F5">5G</xref>); in addition, sides of pronotum and hemelytron at base with robust dark contrastingly long, erect to semierect simple setae; appendages with simple, adpressed to semierect pale setae, contrastingly dense, dark and robust on antennal segments I and II; tibial spines dark brown to black.</p><p><bold><italic>Structure</italic>.</bold> Body stumpy, oval, 2.1–2.4× as long as posterior width of pronotum; total length 2.2–2.5; vertex flat, 2.0–2.2× as wide as eye; segment I short, swollen, widest at apex, about twice as long as width at apex; segment II swollen along entire length, somewhat fusiform, with midpoint width subequal to apical width of segment I, 6.4–6.7× as long as wide, 0.5–0.6× as long as basal width of pronotum, 0.7–0.8× as long as width of head; segments III and IV filiform; labium reaching metacoxa; pronotum 2.2–2.4× as wide as long, 1.4–1.5× as wide as head; mesonotum only slightly exposed.</p><p><bold><italic>Genitalia</italic>.</bold> Right paramere oval, approximately twice as long as wide, basally broadly rounded, and well expanded proximally beyond basal process, with long, straight, gradually tapering apical process (Fig. <xref ref-type="fig" rid="F9">9D</xref>). Left paramere with short and straight apical process and triangular, apically broadly rounded sensory lobe (Fig. <xref ref-type="fig" rid="F9">9E</xref>). Vesica with comparatively short apical blades tightly adjoining each other along their entire length, larger blade subequal in length to distance between its base and secondary gonopore (Fig. <xref ref-type="fig" rid="F8">8B, C</xref>).</p><p><bold>Female. <italic>Coloration, surface, and vestiture</italic>.</bold> As in male (Fig. <xref ref-type="fig" rid="F3">3H</xref>).</p><p><bold><italic>Structure</italic>.</bold> Body 2.5–2.7× as long as posterior width of pronotum; total length 2.6–2.8; vertex 2.2–2.6× as wide as eye; antennal segment I short, swollen, widest at apex, about twice as long as width at apex; segment II somewhat shorter than in male, strongly swollen, fusiform, 1.5–1.6× as wide at midpoint as segment I at apex, 4.9–5.2× as long as wide, 0.5–0.6× as long as posterior width of pronotum, 0.7–0.8× as long as width of head; pronotum 2.1–2.2× as wide as long, 1.3–1.4× as wide as head.</p><p><bold><italic>Genitalia</italic>.</bold> Dorsal labiate plate with large and wide, broadly oval, but apically tapering sclerotized rings (Fig. <xref ref-type="fig" rid="F10">10C</xref>). Posterior wall membranous, somewhat strongly sclerotized at sides (Fig. <xref ref-type="fig" rid="F10">10D</xref>). Vestibulum long and thin, S-shaped (Fig. <xref ref-type="fig" rid="F10">10E</xref>).</p></tp:treatment-sec><tp:treatment-sec sec-type="distribution" id="SECID0ECHCI"><title>Distribution.</title><p>Originally described and still known from Cyprus. A record from Manavgat (Antalya province of Turkey) based on a single specimen of unknown sex (<xref ref-type="bibr" rid="B32">Lodos et al. 2003</xref>) requires confirmation.</p></tp:treatment-sec><tp:treatment-sec sec-type="host" id="SECID0EMHCI"><title>Host.</title><p><italic><tp:taxon-name><tp:taxon-name-part taxon-name-part-type="genus" reg="Genista">Genista</tp:taxon-name-part><tp:taxon-name-part taxon-name-part-type="species" reg="fasselata">fasselata</tp:taxon-name-part></tp:taxon-name></italic> Decne. (<xref ref-type="bibr" rid="B28">Lindberg 1948</xref>, as <italic><tp:taxon-name><tp:taxon-name-part taxon-name-part-type="genus" reg="Genista">G.</tp:taxon-name-part><tp:taxon-name-part taxon-name-part-type="species" reg="sphacelata">sphacelata</tp:taxon-name-part></tp:taxon-name></italic>). An indication of <italic><tp:taxon-name><tp:taxon-name-part taxon-name-part-type="genus" reg="Onopordum">Onopordum</tp:taxon-name-part></tp:taxon-name></italic> sp. (<tp:taxon-name><tp:taxon-name-part taxon-name-part-type="family">Asteraceae</tp:taxon-name-part></tp:taxon-name>) as host (<xref ref-type="bibr" rid="B32">Lodos et al. 2003</xref>) certainly represents a sitting record.</p></tp:treatment-sec><tp:treatment-sec sec-type="discussion" id="SECID0E3ICI"><title>Discussion.</title><p>Refer to the corresponding section in the redescription of <italic><tp:taxon-name><tp:taxon-name-part taxon-name-part-type="genus" reg="Salicarus">S.</tp:taxon-name-part><tp:taxon-name-part taxon-name-part-type="species" reg="nitidus">nitidus</tp:taxon-name-part></tp:taxon-name></italic>.</p></tp:treatment-sec><tp:treatment-sec><!--Section generated to contain objects referenced in tp:taxon-treatment.--><fig id="F3" position="float" orientation="portrait"><object-id xmlns:xlink="http://www.w3.org/1999/xlink" content-type="doi" xlink:type="simple">10.3897/zookeys.1211.129660.figure3</object-id><object-id xmlns:xlink="http://www.w3.org/1999/xlink" content-type="arpha" xlink:type="simple">9D5289E3-0A2B-5E93-922E-FA491D882EFB</object-id><label>Figure 3.</label><caption><p>Dorsal habitus <bold>A, B</bold> ♂ <italic><tp:taxon-name><tp:taxon-name-part taxon-name-part-type="genus" reg="Salicarus">Salicarus</tp:taxon-name-part><tp:taxon-name-part taxon-name-part-type="species" reg="urnammu">urnammu</tp:taxon-name-part></tp:taxon-name></italic><bold>C, D</bold> ♀ <italic><tp:taxon-name><tp:taxon-name-part taxon-name-part-type="genus" reg="Salicarus">S.</tp:taxon-name-part><tp:taxon-name-part taxon-name-part-type="species" reg="urnammu">urnammu</tp:taxon-name-part></tp:taxon-name></italic><bold>E</bold> ♂ paratype of <italic><tp:taxon-name><tp:taxon-name-part taxon-name-part-type="genus" reg="Salicarus">S.</tp:taxon-name-part><tp:taxon-name-part taxon-name-part-type="species" reg="cavinotum">cavinotum</tp:taxon-name-part></tp:taxon-name></italic><bold>F</bold> ♀ paratype of <italic><tp:taxon-name><tp:taxon-name-part taxon-name-part-type="genus" reg="Salicarus">S.</tp:taxon-name-part><tp:taxon-name-part taxon-name-part-type="species" reg="cavinotum">cavinotum</tp:taxon-name-part></tp:taxon-name></italic><bold>G</bold> ♂ <italic><tp:taxon-name><tp:taxon-name-part taxon-name-part-type="genus" reg="Salicarus">S.</tp:taxon-name-part><tp:taxon-name-part taxon-name-part-type="species" reg="genistae">genistae</tp:taxon-name-part></tp:taxon-name></italic><bold>H</bold> ♀ <italic><tp:taxon-name><tp:taxon-name-part taxon-name-part-type="genus" reg="Salicarus">S.</tp:taxon-name-part><tp:taxon-name-part taxon-name-part-type="species" reg="genistae">genistae</tp:taxon-name-part></tp:taxon-name></italic><bold>I</bold> ♂ <italic><tp:taxon-name><tp:taxon-name-part taxon-name-part-type="genus" reg="Salicarus">S.</tp:taxon-name-part><tp:taxon-name-part taxon-name-part-type="species" reg="nitidus">nitidus</tp:taxon-name-part></tp:taxon-name></italic><bold>G</bold> ♀ <italic><tp:taxon-name><tp:taxon-name-part taxon-name-part-type="genus" reg="Salicarus">S.</tp:taxon-name-part><tp:taxon-name-part taxon-name-part-type="species" reg="nitidus">nitidus</tp:taxon-name-part></tp:taxon-name></italic><bold>K</bold> ♂ holotype of <italic><tp:taxon-name><tp:taxon-name-part taxon-name-part-type="genus" reg="Salicarus">S.</tp:taxon-name-part><tp:taxon-name-part taxon-name-part-type="species" reg="perpusillus">perpusillus</tp:taxon-name-part></tp:taxon-name></italic><bold>L</bold> ♀ <italic><tp:taxon-name><tp:taxon-name-part taxon-name-part-type="genus" reg="Salicarus">S.</tp:taxon-name-part><tp:taxon-name-part taxon-name-part-type="species" reg="perpusillus">perpusillus</tp:taxon-name-part></tp:taxon-name></italic>.</p></caption><graphic xmlns:xlink="http://www.w3.org/1999/xlink" xlink:href="zookeys-1211-057_article-129660__-g003.jpg" position="float" orientation="portrait" xlink:type="simple" id="oo_1126624.jpg"><uri content-type="original_file" xlink:type="simple">https://binary.pensoft.net/fig/1126624</uri></graphic></fig><fig id="F8" position="float" orientation="portrait"><object-id xmlns:xlink="http://www.w3.org/1999/xlink" content-type="doi" xlink:type="simple">10.3897/zookeys.1211.129660.figure8</object-id><object-id xmlns:xlink="http://www.w3.org/1999/xlink" content-type="arpha" xlink:type="simple">A90EC5D4-77A4-520D-9B63-1F194D46F514</object-id><label>Figure 8.</label><caption><p>Vesica <bold>A</bold><italic><tp:taxon-name><tp:taxon-name-part taxon-name-part-type="genus" reg="Salicarus">Salicarus</tp:taxon-name-part><tp:taxon-name-part taxon-name-part-type="species" reg="cavinotum">cavinotum</tp:taxon-name-part></tp:taxon-name></italic>, paratype <bold>B, C</bold><italic><tp:taxon-name><tp:taxon-name-part taxon-name-part-type="genus" reg="Salicarus">S.</tp:taxon-name-part><tp:taxon-name-part taxon-name-part-type="species" reg="genistae">genistae</tp:taxon-name-part></tp:taxon-name></italic><bold>D, E</bold><italic><tp:taxon-name><tp:taxon-name-part taxon-name-part-type="genus" reg="Salicarus">S.</tp:taxon-name-part><tp:taxon-name-part taxon-name-part-type="species" reg="nitidus">nitidus</tp:taxon-name-part></tp:taxon-name></italic><bold>F, G</bold><italic><tp:taxon-name><tp:taxon-name-part taxon-name-part-type="genus" reg="Salicarus">S.</tp:taxon-name-part><tp:taxon-name-part taxon-name-part-type="species" reg="perpusillus">perpusillus</tp:taxon-name-part></tp:taxon-name></italic>, paratype <bold>H, I</bold> apical part of vesica enlarged: <bold>H</bold><italic><tp:taxon-name><tp:taxon-name-part taxon-name-part-type="genus" reg="Salicarus">S.</tp:taxon-name-part><tp:taxon-name-part taxon-name-part-type="species" reg="genistae">genistae</tp:taxon-name-part></tp:taxon-name></italic><bold>I</bold><italic><tp:taxon-name><tp:taxon-name-part taxon-name-part-type="genus" reg="Salicarus">S.</tp:taxon-name-part><tp:taxon-name-part taxon-name-part-type="species" reg="nitidus">nitidus</tp:taxon-name-part></tp:taxon-name></italic>.</p></caption><graphic xmlns:xlink="http://www.w3.org/1999/xlink" xlink:href="zookeys-1211-057_article-129660__-g008.jpg" position="float" orientation="portrait" xlink:type="simple" id="oo_1126629.jpg"><uri content-type="original_file" xlink:type="simple">https://binary.pensoft.net/fig/1126629</uri></graphic></fig><fig id="F9" position="float" orientation="portrait"><object-id xmlns:xlink="http://www.w3.org/1999/xlink" content-type="doi" xlink:type="simple">10.3897/zookeys.1211.129660.figure9</object-id><object-id xmlns:xlink="http://www.w3.org/1999/xlink" content-type="arpha" xlink:type="simple">70864F1B-D1AB-5AC4-BC38-62BCF205752A</object-id><label>Figure 9.</label><caption><p>Male genitalia <bold>A–C</bold><italic><tp:taxon-name><tp:taxon-name-part taxon-name-part-type="genus" reg="Salicarus">Salicarus</tp:taxon-name-part><tp:taxon-name-part taxon-name-part-type="species" reg="concinnus">concinnus</tp:taxon-name-part></tp:taxon-name></italic>, paratype <bold>D–F</bold><italic><tp:taxon-name><tp:taxon-name-part taxon-name-part-type="genus" reg="Salicarus">S.</tp:taxon-name-part><tp:taxon-name-part taxon-name-part-type="species" reg="genistae">genistae</tp:taxon-name-part></tp:taxon-name></italic><bold>G–I</bold><italic><tp:taxon-name><tp:taxon-name-part taxon-name-part-type="genus" reg="Salicarus">S.</tp:taxon-name-part><tp:taxon-name-part taxon-name-part-type="species" reg="nitidus">nitidus</tp:taxon-name-part></tp:taxon-name></italic><bold>J–L</bold><italic><tp:taxon-name><tp:taxon-name-part taxon-name-part-type="genus" reg="Salicarus">S.</tp:taxon-name-part><tp:taxon-name-part taxon-name-part-type="species" reg="fulvicornis">fulvicornis</tp:taxon-name-part></tp:taxon-name></italic><bold>M–O</bold><italic><tp:taxon-name><tp:taxon-name-part taxon-name-part-type="genus" reg="Salicarus">S.</tp:taxon-name-part><tp:taxon-name-part taxon-name-part-type="species" reg="halimodendri">halimodendri</tp:taxon-name-part></tp:taxon-name></italic>, paratype <bold>P–R</bold><italic><tp:taxon-name><tp:taxon-name-part taxon-name-part-type="genus" reg="Salicarus">S.</tp:taxon-name-part><tp:taxon-name-part taxon-name-part-type="species" reg="roseri">roseri</tp:taxon-name-part></tp:taxon-name></italic><bold>S–U</bold><italic><tp:taxon-name><tp:taxon-name-part taxon-name-part-type="genus" reg="Salicarus">S.</tp:taxon-name-part><tp:taxon-name-part taxon-name-part-type="species" reg="urnammu">urnammu</tp:taxon-name-part></tp:taxon-name></italic><bold>A D G J M P S</bold>: right paramere <bold>B E H K N Q U</bold>: left paramere <bold>C F I L O R U</bold>: apex of phallotheca.</p></caption><graphic xmlns:xlink="http://www.w3.org/1999/xlink" xlink:href="zookeys-1211-057_article-129660__-g009.jpg" position="float" orientation="portrait" xlink:type="simple" id="oo_1126630.jpg"><uri content-type="original_file" xlink:type="simple">https://binary.pensoft.net/fig/1126630</uri></graphic></fig><fig id="F10" position="float" orientation="portrait"><object-id xmlns:xlink="http://www.w3.org/1999/xlink" content-type="doi" xlink:type="simple">10.3897/zookeys.1211.129660.figure10</object-id><object-id xmlns:xlink="http://www.w3.org/1999/xlink" content-type="arpha" xlink:type="simple">B883084D-38E1-58EE-AA58-F8846337CFD0</object-id><label>Figure 10.</label><caption><p>Female genitalia <bold>A, B</bold><italic><tp:taxon-name><tp:taxon-name-part taxon-name-part-type="genus" reg="Salicarus">Salicarus</tp:taxon-name-part><tp:taxon-name-part taxon-name-part-type="species" reg="concinnus">concinnus</tp:taxon-name-part></tp:taxon-name></italic>, paratype: <bold>A</bold> dorsal labiate plate <bold>B</bold> vestibulum <bold>C–E</bold><italic><tp:taxon-name><tp:taxon-name-part taxon-name-part-type="genus" reg="Salicarus">S.</tp:taxon-name-part><tp:taxon-name-part taxon-name-part-type="species" reg="genistae">genistae</tp:taxon-name-part></tp:taxon-name></italic>: <bold>C</bold> dorsal labiate plate <bold>D</bold> posterior wall <bold>E</bold> vestibulum <bold>F</bold><italic><tp:taxon-name><tp:taxon-name-part taxon-name-part-type="genus" reg="Salicarus">S.</tp:taxon-name-part><tp:taxon-name-part taxon-name-part-type="species" reg="halimodendri">halimodendri</tp:taxon-name-part></tp:taxon-name></italic>, posterior wall <bold>G, H</bold><italic><tp:taxon-name><tp:taxon-name-part taxon-name-part-type="genus" reg="Salicarus">S.</tp:taxon-name-part><tp:taxon-name-part taxon-name-part-type="species" reg="roseri">roseri</tp:taxon-name-part></tp:taxon-name></italic>: <bold>G</bold> dorsal labiate plate <bold>H</bold> vestibulum.</p></caption><graphic xmlns:xlink="http://www.w3.org/1999/xlink" xlink:href="zookeys-1211-057_article-129660__-g010.jpg" position="float" orientation="portrait" xlink:type="simple" id="oo_1126631.jpg"><uri content-type="original_file" xlink:type="simple">https://binary.pensoft.net/fig/1126631</uri></graphic></fig></tp:treatment-sec><ref-list><ref id="B57"><mixed-citation xmlns:xlink="http://www.w3.org/1999/xlink" xlink:type="simple"><person-group><name name-style="western"><surname>Wagner</surname><given-names>E</given-names></name></person-group> (<year>1975a</year>) Die <tp:taxon-name><tp:taxon-name-part taxon-name-part-type="family">Miridae</tp:taxon-name-part></tp:taxon-name> Hahn, 183l, des Mittelmeerraumes und der Makaronesischen Inseln (<tp:taxon-name><tp:taxon-name-part taxon-name-part-type="order">Hemiptera</tp:taxon-name-part></tp:taxon-name>, <tp:taxon-name><tp:taxon-name-part taxon-name-part-type="suborder">Heteroptera</tp:taxon-name-part></tp:taxon-name>). Teil 3. Entomologische Abhandlungen 40 Suppl., [ii +] 483 pp. <ext-link xlink:href="10.1515/9783112653241" ext-link-type="doi" xlink:type="simple">https://doi.org/10.1515/9783112653241</ext-link></mixed-citation></ref><ref id="B30"><mixed-citation xmlns:xlink="http://www.w3.org/1999/xlink" xlink:type="simple"><person-group><name name-style="western"><surname>Linnavuori</surname><given-names>RE</given-names></name></person-group> (<year>1999</year>) <article-title>Studies on the <tp:taxon-name><tp:taxon-name-part taxon-name-part-type="family">Miridae</tp:taxon-name-part></tp:taxon-name> fauna of Greece (<tp:taxon-name><tp:taxon-name-part taxon-name-part-type="order">Hemiptera</tp:taxon-name-part></tp:taxon-name>, <tp:taxon-name><tp:taxon-name-part taxon-name-part-type="suborder">Heteroptera</tp:taxon-name-part></tp:taxon-name>).</article-title><source>Biologica Gallo-Hellenica</source><volume>25</volume>: <fpage>25</fpage>–<lpage>68</lpage>.</mixed-citation></ref><ref id="B24"><mixed-citation xmlns:xlink="http://www.w3.org/1999/xlink" xlink:type="simple"><person-group><name name-style="western"><surname>Konstantinov</surname><given-names>FV</given-names></name></person-group> (<year>2023</year>) <article-title>Plant bugs with swollen antennae: a morphology-based phylogenetic analysis of <italic><tp:taxon-name><tp:taxon-name-part taxon-name-part-type="genus">Heterocapillus</tp:taxon-name-part></tp:taxon-name></italic> Wagner, 1960 and related genera (<tp:taxon-name><tp:taxon-name-part taxon-name-part-type="order">Hemiptera</tp:taxon-name-part></tp:taxon-name>: <tp:taxon-name><tp:taxon-name-part taxon-name-part-type="family">Miridae</tp:taxon-name-part></tp:taxon-name>: <tp:taxon-name><tp:taxon-name-part taxon-name-part-type="subfamily">Phylinae</tp:taxon-name-part></tp:taxon-name>).</article-title><source>Arthropod Systematics &amp; Phylogeny</source><volume>81</volume>: <fpage>845</fpage>–<lpage>879</lpage>. <ext-link xlink:href="10.3897/asp.81.e104396" ext-link-type="doi" xlink:type="simple">https://doi.org/10.3897/asp.81.e104396</ext-link></mixed-citation></ref><ref id="B32"><mixed-citation xmlns:xlink="http://www.w3.org/1999/xlink" xlink:type="simple"><person-group><name name-style="western"><surname>Lodos</surname><given-names>N</given-names></name><name name-style="western"><surname>Önder</surname><given-names>F</given-names></name><name name-style="western"><surname>Pehlivan</surname><given-names>E</given-names></name><name name-style="western"><surname>Atalay</surname><given-names>R</given-names></name><name name-style="western"><surname>Erkin</surname><given-names>E</given-names></name><name name-style="western"><surname>Karsavuran</surname><given-names>Y</given-names></name><name name-style="western"><surname>Tezcan</surname><given-names>S</given-names></name><name name-style="western"><surname>Aksoy</surname><given-names>S</given-names></name></person-group> (<year>2003</year>) <source>Faunistic Studies on <tp:taxon-name><tp:taxon-name-part taxon-name-part-type="family">Miridae</tp:taxon-name-part></tp:taxon-name> (<tp:taxon-name><tp:taxon-name-part taxon-name-part-type="suborder">Heteroptera</tp:taxon-name-part></tp:taxon-name>) of Western Black Sea, Central Anatolia and Mediterranean Regions of Turkey.</source><publisher-name>Meta Basmevi</publisher-name>, <publisher-loc>İzmir</publisher-loc>, <size units="page">85 pp</size>.</mixed-citation></ref><ref id="B28"><mixed-citation xmlns:xlink="http://www.w3.org/1999/xlink" xlink:type="simple"><person-group><name name-style="western"><surname>Lindberg</surname><given-names>H</given-names></name></person-group> (<year>1948</year>) <article-title>On the insect fauna of Cyprus. Results of the expedition of 1939 by Harald, Hakan and P. H. Lindberg, I–II.</article-title><source>Societatis Scientiarium Fennica, Commentationes Biologicae</source><volume>10</volume>(<issue>7</issue>): <fpage>23</fpage>–<lpage>175</lpage>.</mixed-citation></ref></ref-list></tp:taxon-treatment>
