# Supplementary material for: ﻿Review of the genus Salicarus (Hemiptera, Heteroptera, Miridae)
Source: Zookeys. 2024 Sep 2;1211:57–100. doi: 10.3897/zookeys.1211.129660 (PMC11384904; doi:10.3897/zookeys.1211.129660)
Supplement: XML Treatment for Salicarus nitidus [file zookeys.1211.129660-treatment4.xml]

<!DOCTYPE tp:taxon-treatment
  PUBLIC "-//TaxonX//DTD Taxonomic Treatment Publishing DTD v0 20100105//EN" "tax-treatment-NSO.dtd">
<tp:taxon-treatment xmlns:tp="http://www.plazi.org/taxpub"><tp:treatment-meta><kwd-group><label>Taxon classification</label><kwd>
                <named-content content-type="kingdom">Animalia</named-content>
              </kwd><kwd>
                <named-content content-type="order">Hemiptera</named-content>
              </kwd><kwd>
                <named-content content-type="family">Miridae</named-content>
              </kwd></kwd-group><mixed-citation publication-type="journal"><person-group><name><surname>Konstantinov</surname><given-names>Fedor V.</given-names></name><name><surname>Hosseini</surname><given-names>Reza</given-names></name></person-group><article-title>﻿Review of the genus <italic><tp:taxon-name><tp:taxon-name-part taxon-name-part-type="genus" reg="Salicarus">Salicarus</tp:taxon-name-part></tp:taxon-name></italic> (<tp:taxon-name><tp:taxon-name-part taxon-name-part-type="order">Hemiptera</tp:taxon-name-part></tp:taxon-name>, <tp:taxon-name><tp:taxon-name-part taxon-name-part-type="suborder">Heteroptera</tp:taxon-name-part></tp:taxon-name>, <tp:taxon-name><tp:taxon-name-part taxon-name-part-type="family">Miridae</tp:taxon-name-part></tp:taxon-name>)</article-title><source>Zookeys</source><day>02</day><month>09</month><year>2024</year><volume>1211</volume><fpage>57</fpage><lpage>100</lpage><pub-id pub-id-type="doi">10.3897/zookeys.1211.129660</pub-id></mixed-citation></tp:treatment-meta><tp:nomenclature><label>﻿</label><tp:taxon-name>
              <object-id xmlns:xlink="http://www.w3.org/1999/xlink" content-type="arpha" xlink:type="simple">F2E88347-6B6C-5242-B374-B990C078B323</object-id>
              <tp:taxon-name-part taxon-name-part-type="genus" reg="Salicarus">Salicarus</tp:taxon-name-part>
              <tp:taxon-name-part taxon-name-part-type="species" reg="nitidus">nitidus</tp:taxon-name-part>
            </tp:taxon-name><tp:taxon-authority>(Horváth, 1905)</tp:taxon-authority><xref ref-type="fig" rid="F3">Figs 3I, G</xref><xref ref-type="fig" rid="F5">, 5H, I</xref><xref ref-type="fig" rid="F8">, 8D, E, I</xref><xref ref-type="fig" rid="F9">, 9G–I</xref><tp:nomenclature-citation-list><tp:nomenclature-citation><tp:taxon-name>
                  <tp:taxon-name-part taxon-name-part-type="genus" reg="Atractotomus">Atractotomus</tp:taxon-name-part>
                  <tp:taxon-name-part taxon-name-part-type="species" reg="nitidus">nitidus</tp:taxon-name-part>
                </tp:taxon-name><comment>Horváth, 1905: 275.</comment></tp:nomenclature-citation><tp:nomenclature-citation><tp:taxon-name>
                  <tp:taxon-name-part taxon-name-part-type="genus" reg="Heterocapillus">Heterocapillus</tp:taxon-name-part>
                  <tp:taxon-name-part taxon-name-part-type="species" reg="nitidus">nitidus</tp:taxon-name-part>
                </tp:taxon-name><comment>: <xref ref-type="bibr" rid="B57">Wagner (1975a)</xref>: 127 (key, description, figures); <xref ref-type="bibr" rid="B11">Heckmann et al. (2015)</xref>: 95 (figure of vesica).</comment></tp:nomenclature-citation><tp:nomenclature-citation><tp:taxon-name>
                  <tp:taxon-name-part taxon-name-part-type="genus" reg="Salicarus">Salicarus</tp:taxon-name-part>
                  <tp:taxon-name-part taxon-name-part-type="species" reg="nitidus">nitidus</tp:taxon-name-part>
                </tp:taxon-name><comment>: <xref ref-type="bibr" rid="B24">Konstantinov (2023)</xref>: 861 (phylogenetic placement, figures, discussion).</comment></tp:nomenclature-citation></tp:nomenclature-citation-list></tp:nomenclature><tp:treatment-sec sec-type="material" id="SECID0EVMCI"><title>Material examined.</title><p><bold><italic>Holotype</italic>: Spain</bold> • <bold><italic>Castile-La Mancha</italic></bold>: ♀ Pozuelo de Calatrava <named-content xmlns:xlink="http://www.w3.org/1999/xlink" content-type="dwc:verbatimCoordinates" xlink:type="simple"><named-content content-type="geo-json" specific-use="{&#34;type&#34;:&#34;Point&#34;,&#34;coordinates&#34;:[-3.840000,38.910000]}" id="NCID0EGNCI" xlink:type="simple">38.91°N, 3.84°W</named-content></named-content>, Collection date unknown, José María de la Fuente (<named-content xmlns:xlink="http://www.w3.org/1999/xlink" content-type="dwc:institutional_code" xlink:title="Hungarian Natural History Museum" xlink:href="http://grbio.org/institution/hungarian-natural-history-museum-termeszettudomanyi-muzeum" xlink:type="simple">HNHM</named-content>) (not seen; pictures of the head and habitus in dorsal and lateral views were examined).</p><p><bold><italic>Other specimens examined</italic>: France</bold> • <bold>Corse (Corsica)</bold>: Costa, <named-content xmlns:xlink="http://www.w3.org/1999/xlink" content-type="dwc:verbatimCoordinates" xlink:type="simple"><named-content content-type="geo-json" specific-use="{&#34;type&#34;:&#34;Point&#34;,&#34;coordinates&#34;:[8.950000,42.033300]}" id="NCID0EEOCI" xlink:type="simple">42.0333°N, 8.95°E</named-content></named-content>, 19 Jul 1963, Unknown collector, 1♀ (AMNH_PBI 00336969) (<named-content xmlns:xlink="http://www.w3.org/1999/xlink" content-type="dwc:institutional_code" xlink:title="Zoological Museum, University of Hamburgg" xlink:href="http://grbio.org/institution/zoologisches-institut-und-zoologisches-museum-universitat-hamburg" xlink:type="simple">ZMUH</named-content>) • Tiuccia, <named-content xmlns:xlink="http://www.w3.org/1999/xlink" content-type="dwc:verbatimCoordinates" xlink:type="simple"><named-content content-type="geo-json" specific-use="{&#34;type&#34;:&#34;Point&#34;,&#34;coordinates&#34;:[8.738890,42.065660]}" id="NCID0EQOCI" xlink:type="simple">42.06566°N, 8.73889°E</named-content></named-content>, 10 m, 19 Jun 1961, J. Péricart, <italic><tp:taxon-name><tp:taxon-name-part taxon-name-part-type="genus" reg="Calicotome">Calicotome</tp:taxon-name-part><tp:taxon-name-part taxon-name-part-type="species" reg="villosa">villosa</tp:taxon-name-part></tp:taxon-name></italic> (<tp:taxon-name><tp:taxon-name-part taxon-name-part-type="family">Fabaceae</tp:taxon-name-part></tp:taxon-name>), 1♂ (AMNH_PBI 00336961), 1♀ (AMNH_PBI 00336968) (<named-content xmlns:xlink="http://www.w3.org/1999/xlink" content-type="dwc:institutional_code" xlink:title="Zoological Museum, University of Hamburgg" xlink:href="http://grbio.org/institution/zoologisches-institut-und-zoologisches-museum-universitat-hamburg" xlink:type="simple">ZMUH</named-content>) • <bold><italic>Midi-Pyrenees</italic></bold>: Vernet, <named-content xmlns:xlink="http://www.w3.org/1999/xlink" content-type="dwc:verbatimCoordinates" xlink:type="simple"><named-content content-type="geo-json" specific-use="{&#34;type&#34;:&#34;Point&#34;,&#34;coordinates&#34;:[1.600000,43.183050]}" id="NCID0EUPCI" xlink:type="simple">43.18305°N, 1.6°E</named-content></named-content>, 700 m, 06 Jun 1962, J. Péricart, 1♂ (AMNH_PBI 00336964) (<named-content xmlns:xlink="http://www.w3.org/1999/xlink" content-type="dwc:institutional_code" xlink:title="Zoological Museum, University of Hamburgg" xlink:href="http://grbio.org/institution/zoologisches-institut-und-zoologisches-museum-universitat-hamburg" xlink:type="simple">ZMUH</named-content>).</p></tp:treatment-sec><tp:treatment-sec sec-type="diagnosis" id="SECID0E4PCI"><title>Diagnosis.</title><p>Recognized by the small, stumpy, uniformly dark brown body, total length male 2.3–2.6, female 2.2–2.4; dorsum with dense, wide, and apically serrate scale-like setae, femora also clothed with scales (Fig. <xref ref-type="fig" rid="F3">3I, G</xref>); antennal segment II distinctly fusiform, at midpoint male 1.4–1.5×, female 1.6–1.7× as wide as segment I at apex (Fig. <xref ref-type="fig" rid="F5">5H, I</xref>); apical blades of vesica long, gradually curving, closely located but separate, not adjoining each other (Fig. <xref ref-type="fig" rid="F8">8D, E, I</xref>).</p><fig id="F7" position="float" orientation="portrait"><object-id xmlns:xlink="http://www.w3.org/1999/xlink" content-type="doi" xlink:type="simple">10.3897/zookeys.1211.129660.figure7</object-id><object-id xmlns:xlink="http://www.w3.org/1999/xlink" content-type="arpha" xlink:type="simple">E32BC0A1-A6A0-5D50-8DAB-68A2B9064681</object-id><label>Figure 7.</label><caption><p>Vesica in left and right lateral views (left and right columns, respectively) <bold>A, B</bold> paratypes of <italic><tp:taxon-name><tp:taxon-name-part taxon-name-part-type="genus" reg="Salicarus">Salicarus</tp:taxon-name-part><tp:taxon-name-part taxon-name-part-type="species" reg="concinnus">concinnus</tp:taxon-name-part></tp:taxon-name></italic><bold>C, D</bold><italic><tp:taxon-name><tp:taxon-name-part taxon-name-part-type="genus" reg="Salicarus">S.</tp:taxon-name-part><tp:taxon-name-part taxon-name-part-type="species" reg="fulvicornis">fulvicornis</tp:taxon-name-part></tp:taxon-name></italic><bold>E, F</bold> paratype of <italic><tp:taxon-name><tp:taxon-name-part taxon-name-part-type="genus" reg="Salicarus">S.</tp:taxon-name-part><tp:taxon-name-part taxon-name-part-type="species" reg="halimodendri">halimodendri</tp:taxon-name-part></tp:taxon-name></italic><bold>G, H</bold><italic><tp:taxon-name><tp:taxon-name-part taxon-name-part-type="genus" reg="Salicarus">S.</tp:taxon-name-part><tp:taxon-name-part taxon-name-part-type="species" reg="roseri">roseri</tp:taxon-name-part></tp:taxon-name></italic><bold>I, J</bold><italic><tp:taxon-name><tp:taxon-name-part taxon-name-part-type="genus" reg="Salicarus">S.</tp:taxon-name-part><tp:taxon-name-part taxon-name-part-type="species" reg="urnammu">urnammu</tp:taxon-name-part></tp:taxon-name></italic>.</p></caption><graphic xmlns:xlink="http://www.w3.org/1999/xlink" xlink:href="zookeys-1211-057_article-129660__-g007.jpg" position="float" orientation="portrait" xlink:type="simple" id="oo_1126628.jpg"><uri content-type="original_file" xlink:type="simple">https://binary.pensoft.net/fig/1126628</uri></graphic></fig><fig id="F8" position="float" orientation="portrait"><object-id xmlns:xlink="http://www.w3.org/1999/xlink" content-type="doi" xlink:type="simple">10.3897/zookeys.1211.129660.figure8</object-id><object-id xmlns:xlink="http://www.w3.org/1999/xlink" content-type="arpha" xlink:type="simple">A90EC5D4-77A4-520D-9B63-1F194D46F514</object-id><label>Figure 8.</label><caption><p>Vesica <bold>A</bold><italic><tp:taxon-name><tp:taxon-name-part taxon-name-part-type="genus" reg="Salicarus">Salicarus</tp:taxon-name-part><tp:taxon-name-part taxon-name-part-type="species" reg="cavinotum">cavinotum</tp:taxon-name-part></tp:taxon-name></italic>, paratype <bold>B, C</bold><italic><tp:taxon-name><tp:taxon-name-part taxon-name-part-type="genus" reg="Salicarus">S.</tp:taxon-name-part><tp:taxon-name-part taxon-name-part-type="species" reg="genistae">genistae</tp:taxon-name-part></tp:taxon-name></italic><bold>D, E</bold><italic><tp:taxon-name><tp:taxon-name-part taxon-name-part-type="genus" reg="Salicarus">S.</tp:taxon-name-part><tp:taxon-name-part taxon-name-part-type="species" reg="nitidus">nitidus</tp:taxon-name-part></tp:taxon-name></italic><bold>F, G</bold><italic><tp:taxon-name><tp:taxon-name-part taxon-name-part-type="genus" reg="Salicarus">S.</tp:taxon-name-part><tp:taxon-name-part taxon-name-part-type="species" reg="perpusillus">perpusillus</tp:taxon-name-part></tp:taxon-name></italic>, paratype <bold>H, I</bold> apical part of vesica enlarged: <bold>H</bold><italic><tp:taxon-name><tp:taxon-name-part taxon-name-part-type="genus" reg="Salicarus">S.</tp:taxon-name-part><tp:taxon-name-part taxon-name-part-type="species" reg="genistae">genistae</tp:taxon-name-part></tp:taxon-name></italic><bold>I</bold><italic><tp:taxon-name><tp:taxon-name-part taxon-name-part-type="genus" reg="Salicarus">S.</tp:taxon-name-part><tp:taxon-name-part taxon-name-part-type="species" reg="nitidus">nitidus</tp:taxon-name-part></tp:taxon-name></italic>.</p></caption><graphic xmlns:xlink="http://www.w3.org/1999/xlink" xlink:href="zookeys-1211-057_article-129660__-g008.jpg" position="float" orientation="portrait" xlink:type="simple" id="oo_1126629.jpg"><uri content-type="original_file" xlink:type="simple">https://binary.pensoft.net/fig/1126629</uri></graphic></fig><p>Most similar to <italic><tp:taxon-name><tp:taxon-name-part taxon-name-part-type="genus" reg="Salicarus">S.</tp:taxon-name-part><tp:taxon-name-part taxon-name-part-type="species" reg="perpusillus">perpusillus</tp:taxon-name-part></tp:taxon-name></italic> in size, body proportions, and the distinctly fusiform antennal segment II in both sexes, as well as the presence of scale-like setae on femora (although scales are absent on the bases of tibiae and antennae). However, it differs from this species, as well as from <italic><tp:taxon-name><tp:taxon-name-part taxon-name-part-type="genus" reg="Salicarus">S.</tp:taxon-name-part><tp:taxon-name-part taxon-name-part-type="species" reg="cavinotum">cavinotum</tp:taxon-name-part></tp:taxon-name></italic> and <italic><tp:taxon-name><tp:taxon-name-part taxon-name-part-type="genus" reg="Salicarus">S.</tp:taxon-name-part><tp:taxon-name-part taxon-name-part-type="species" reg="genistae">genistae</tp:taxon-name-part></tp:taxon-name></italic> in the vesica structure with apical blades that are not tightly adjoining. Additionally, <italic><tp:taxon-name><tp:taxon-name-part taxon-name-part-type="genus" reg="Salicarus">S.</tp:taxon-name-part><tp:taxon-name-part taxon-name-part-type="species" reg="nitidus">nitidus</tp:taxon-name-part></tp:taxon-name></italic> is the only one of the closely related species mentioned above that feeds on <italic><tp:taxon-name><tp:taxon-name-part taxon-name-part-type="genus" reg="Calicotome">Calicotome</tp:taxon-name-part></tp:taxon-name></italic> rather than <italic><tp:taxon-name><tp:taxon-name-part taxon-name-part-type="genus" reg="Genista">Genista</tp:taxon-name-part></tp:taxon-name></italic> spp. Refer to the diagnosis of <italic><tp:taxon-name><tp:taxon-name-part taxon-name-part-type="genus" reg="Salicarus">S.</tp:taxon-name-part><tp:taxon-name-part taxon-name-part-type="species" reg="genistae">genistae</tp:taxon-name-part></tp:taxon-name></italic> for additional discussion.</p></tp:treatment-sec><tp:treatment-sec sec-type="redescription" id="SECID0EBYCI"><title>Redescription.</title><p><bold>Male. <italic>Coloration</italic>.</bold> Dorsum and venter uniformly brown to dark brown (Fig. <xref ref-type="fig" rid="F3">3I</xref>). <bold><italic>Head</italic></bold>: Brown to dark brown, apices of labial segments I and II usually pale brown; antennal segments III and IV uniformly pale yellow. <bold><italic>Thorax</italic></bold>: Brown to dark brown, tibiae dirty yellow, with round spots at bases of tibial spines, very small on fore and middle tibiae, distinct on hind tibia; tarsi pale yellow, with darkened apices; membrane and veins uniformly brown. <bold><italic>Abdomen</italic></bold>: Uniformly dark brown.</p><p><bold><italic>Surface and vestiture</italic>.</bold> Smooth, moderately shiny; dorsum, thoracic pleura, femora, and abdomen with dense, silvery, broad and apically serrate scale-like setae and adpressed to semierect, long, almost twice as long as scales, simple setae, dark on cuneus and apex of corium, yellowish elsewhere; series of long simple setae on fore coxa silver; sides of pronotum and hemelytron at base with robust, long, erect to semierect, black bristle-like setae.</p><p><bold><italic>Structure</italic>.</bold> Body 2.5–2.7× as long as posterior width of pronotum; total length 2.3–2.6; vertex 2.3–2.6× as wide as eye; antennal segment II distinctly fusiform, 1.4–1.5× as wide at midpoint as segment I at apex, 4.1–4.3× as long as wide, 0.5–0.6× as long as posterior width of pronotum, 0.7× as long as width of head; pronotum 2.1–2.3× as wide as long, 1.3× as wide as head.</p><p><bold><italic>Genitalia</italic>.</bold> Right paramere spoon-shaped, with long, straight, and blunt apical process (Fig. <xref ref-type="fig" rid="F9">9G</xref>). Right paramere with thin, short, and straight apical process and broadly rounded sensory lobe (Fig. <xref ref-type="fig" rid="F9">9H</xref>). Vesica with very long, gradually curving, apical blades, closely located but separate, not adjoining each other (Fig. <xref ref-type="fig" rid="F8">8D, E, I</xref>).</p><p><bold>Female. <italic>Coloration, surface, and vestiture</italic>.</bold> As in male (Fig. <xref ref-type="fig" rid="F3">3G</xref>).</p><p><bold><italic>Structure</italic>.</bold> Body 2.3–2.5× as long as posterior width of pronotum; total length 2.2–2.4; vertex 2.4–2.6× as wide as eye; antennal segment II somewhat wider than in male, 1.6–1.7× as wide at midpoint as segment I at apex, 4.0–4.1× as long as wide, 0.6× as long as posterior width of pronotum, 0.7× as long as width of head; pronotum 2.2–2.3× as wide as long, 1.3–1.4× as wide as head.</p><p><bold><italic>Genitalia</italic>.</bold> Dorsal labiate plate with large and wide, broadly oval at base, apically tapering sclerotized rings.</p></tp:treatment-sec><tp:treatment-sec sec-type="distribution" id="SECID0ET1CI"><title>Distribution.</title><p>Ciudad Real province of Spain (<xref ref-type="bibr" rid="B57">Wagner 1975a</xref>: Pozuelo de Calatrava), southern France (<xref ref-type="bibr" rid="B57">Wagner 1975a</xref>: <tp:taxon-name><tp:taxon-name-part taxon-name-part-type="genus" reg="Corsica">Corsica</tp:taxon-name-part></tp:taxon-name>), southern Italy (<xref ref-type="bibr" rid="B2">Carapezza 1984</xref>: Sardinia; <xref ref-type="bibr" rid="B3">Carapezza 1993</xref>: Aeolian Islands).</p></tp:treatment-sec><tp:treatment-sec sec-type="host" id="SECID0EP2CI"><title>Host.</title><p><italic><tp:taxon-name><tp:taxon-name-part taxon-name-part-type="genus" reg="Calicotome">Calicotome</tp:taxon-name-part><tp:taxon-name-part taxon-name-part-type="species" reg="villosa">villosa</tp:taxon-name-part></tp:taxon-name></italic> (Poir.) Link. (<xref ref-type="bibr" rid="B57">Wagner 1975a</xref>). <italic><tp:taxon-name><tp:taxon-name-part taxon-name-part-type="genus" reg="Genista">Genista</tp:taxon-name-part><tp:taxon-name-part taxon-name-part-type="species" reg="corsica">corsica</tp:taxon-name-part></tp:taxon-name></italic> (Loisel.) DC was reported as a host from Sardinia (<xref ref-type="bibr" rid="B2">Carapezza 1984</xref>) and <italic><tp:taxon-name><tp:taxon-name-part taxon-name-part-type="genus" reg="Genista">Genista</tp:taxon-name-part><tp:taxon-name-part taxon-name-part-type="species" reg="ephedroides">ephedroides</tp:taxon-name-part></tp:taxon-name></italic> DC. from Aeolian Islands (<xref ref-type="bibr" rid="B3">Carapezza 1993</xref>). However, the last two records may pertain to <italic><tp:taxon-name><tp:taxon-name-part taxon-name-part-type="genus" reg="Salicarus">S.</tp:taxon-name-part><tp:taxon-name-part taxon-name-part-type="species" reg="perpusillus">perpusillus</tp:taxon-name-part></tp:taxon-name></italic> and require further confirmation (<xref ref-type="bibr" rid="B4">Carapezza 1995</xref>).</p></tp:treatment-sec><tp:treatment-sec sec-type="discussion" id="SECID0ER4CI"><title>Discussion.</title><p><italic><tp:taxon-name><tp:taxon-name-part taxon-name-part-type="genus" reg="Salicarus">Salicarus</tp:taxon-name-part><tp:taxon-name-part taxon-name-part-type="species" reg="nitidus">nitidus</tp:taxon-name-part></tp:taxon-name></italic> (Horváth, 1905) belongs to a group of four hardly distinguishable species with a complex taxonomic history, which also includes <italic><tp:taxon-name><tp:taxon-name-part taxon-name-part-type="genus" reg="Salicarus">S.</tp:taxon-name-part><tp:taxon-name-part taxon-name-part-type="species" reg="cavinotum">cavinotum</tp:taxon-name-part></tp:taxon-name></italic> (Wagner, 1973), <italic><tp:taxon-name><tp:taxon-name-part taxon-name-part-type="genus" reg="Salicarus">S.</tp:taxon-name-part><tp:taxon-name-part taxon-name-part-type="species" reg="genistae">genistae</tp:taxon-name-part></tp:taxon-name></italic> (Lindberg, 1948), and <italic><tp:taxon-name><tp:taxon-name-part taxon-name-part-type="genus" reg="Salicarus">S.</tp:taxon-name-part><tp:taxon-name-part taxon-name-part-type="species" reg="perpusillus">perpusillus</tp:taxon-name-part></tp:taxon-name></italic> (Wagner, 1960). These species inhabit the North Mediterranean, from central Spain in the West to Cyprus in the East. <xref ref-type="bibr" rid="B13">Horváth (1905)</xref> described <italic><tp:taxon-name><tp:taxon-name-part taxon-name-part-type="genus" reg="Atractotomus">Atractotomus</tp:taxon-name-part><tp:taxon-name-part taxon-name-part-type="species" reg="nitidus">nitidus</tp:taxon-name-part></tp:taxon-name></italic> based on a single female from central Spain and noted its similarity with <italic><tp:taxon-name><tp:taxon-name-part taxon-name-part-type="genus" reg="Atractotomus">Atractotomus</tp:taxon-name-part></tp:taxon-name></italic> (currently <italic><tp:taxon-name><tp:taxon-name-part taxon-name-part-type="genus" reg="Heterocapillus">Heterocapillus</tp:taxon-name-part></tp:taxon-name></italic>) <italic><tp:taxon-name><tp:taxon-name-part taxon-name-part-type="genus" reg="Atractotomus"/><tp:taxon-name-part taxon-name-part-type="species" reg="tigripes">tigripes</tp:taxon-name-part></tp:taxon-name></italic> (Mulsant &amp; Rey, 1852) due to its overall appearance and coloration, as well as the presence of large dark spots at bases of tibial spines. He distinguished <italic><tp:taxon-name><tp:taxon-name-part taxon-name-part-type="genus" reg="Atractotomus">A.</tp:taxon-name-part><tp:taxon-name-part taxon-name-part-type="species" reg="nitidus">nitidus</tp:taxon-name-part></tp:taxon-name></italic> by its much smaller size (2.25 mm), less fusiform antennal segment II, and tibiae not darkened ventrally.</p><p><xref ref-type="bibr" rid="B28">Lindberg (1948)</xref> described <italic><tp:taxon-name><tp:taxon-name-part taxon-name-part-type="genus" reg="Atractotomus">A.</tp:taxon-name-part><tp:taxon-name-part taxon-name-part-type="species" reg="genistae">genistae</tp:taxon-name-part></tp:taxon-name></italic> from a series of specimens collected in two localities in Cyprus. He emphasized the similarity of the new species to <italic><tp:taxon-name><tp:taxon-name-part taxon-name-part-type="genus" reg="Atractotomus">Atractotomus</tp:taxon-name-part><tp:taxon-name-part taxon-name-part-type="species" reg="mali">mali</tp:taxon-name-part></tp:taxon-name></italic> (Meyer-Dur, 1843) due to the spindle-shaped antennal segment II in both sexes. According to the original description, the new species differs in having a dark-colored membrane, dark spots at the bases of tibial spines, smaller size, and a shorter segment II, which is distinctly shorter than the head width. <xref ref-type="bibr" rid="B28">Lindberg (1948)</xref> did not mention <italic><tp:taxon-name><tp:taxon-name-part taxon-name-part-type="genus" reg="Atractotomus">A.</tp:taxon-name-part><tp:taxon-name-part taxon-name-part-type="species" reg="nitidus">nitidus</tp:taxon-name-part></tp:taxon-name></italic> in his diagnosis and was apparently unaware of this species.</p><p><xref ref-type="bibr" rid="B54">Wagner (1960)</xref> described <italic><tp:taxon-name><tp:taxon-name-part taxon-name-part-type="genus" reg="Atractotomus">Atractotomus</tp:taxon-name-part><tp:taxon-name-part taxon-name-part-type="species" reg="perpusillus">perpusillus</tp:taxon-name-part></tp:taxon-name></italic> from Sierra Nevada (southern Spain) as the smallest species of the genus (2.1–2.4 mm), most similar to <italic><tp:taxon-name><tp:taxon-name-part taxon-name-part-type="genus" reg="Atractotomus">A.</tp:taxon-name-part><tp:taxon-name-part taxon-name-part-type="species" reg="parvulus">parvulus</tp:taxon-name-part></tp:taxon-name></italic> Reuter, 1878, but differing from that species in having wide scale-like setae, a spindle-shaped antennal segment II, and a long and thin apical process of the vesica. Wagner also noted that the dorsal vestiture of <italic><tp:taxon-name><tp:taxon-name-part taxon-name-part-type="genus" reg="Atractotomus">A.</tp:taxon-name-part><tp:taxon-name-part taxon-name-part-type="species" reg="perpusillus">perpusillus</tp:taxon-name-part></tp:taxon-name></italic>, with three types of setae, separates it from all congeners except <italic><tp:taxon-name><tp:taxon-name-part taxon-name-part-type="genus" reg="Atractotomus">A.</tp:taxon-name-part><tp:taxon-name-part taxon-name-part-type="species" reg="tigripes">tigripes</tp:taxon-name-part></tp:taxon-name></italic>. To accommodate these two species and <italic><tp:taxon-name><tp:taxon-name-part taxon-name-part-type="genus" reg="Atractotomus">A.</tp:taxon-name-part><tp:taxon-name-part taxon-name-part-type="species" reg="putoni">putoni</tp:taxon-name-part></tp:taxon-name></italic> Reuter, 1878 (subsequently synonymized with <italic><tp:taxon-name><tp:taxon-name-part taxon-name-part-type="genus" reg="Atractotomus">A.</tp:taxon-name-part><tp:taxon-name-part taxon-name-part-type="species" reg="validicornis">validicornis</tp:taxon-name-part></tp:taxon-name></italic> Reuter, 1876), he erected the <tp:taxon-name><tp:taxon-name-part taxon-name-part-type="infraspecific-rank">subgenus</tp:taxon-name-part><tp:taxon-name-part taxon-name-part-type="subgenus" reg="Heterocapillus">Heterocapillus</tp:taxon-name-part></tp:taxon-name> Wagner, 1960 which was later upgraded to a valid genus by <xref ref-type="bibr" rid="B15">Kerzhner (1962)</xref>. The last species of this group, <italic><tp:taxon-name><tp:taxon-name-part taxon-name-part-type="genus" reg="Heterocapillus">Heterocapillus</tp:taxon-name-part><tp:taxon-name-part taxon-name-part-type="species" reg="cavinotum">cavinotum</tp:taxon-name-part></tp:taxon-name></italic>, was described by <xref ref-type="bibr" rid="B56">Wagner (1973)</xref> from Rhodos Island (Greece). According to the original description, this species is most similar to <italic><tp:taxon-name><tp:taxon-name-part taxon-name-part-type="genus" reg="Heterocapillus">H.</tp:taxon-name-part><tp:taxon-name-part taxon-name-part-type="species" reg="nitidus">nitidus</tp:taxon-name-part></tp:taxon-name></italic> and <italic><tp:taxon-name><tp:taxon-name-part taxon-name-part-type="genus" reg="Heterocapillus">H.</tp:taxon-name-part><tp:taxon-name-part taxon-name-part-type="species" reg="perpusillus">perpusillus</tp:taxon-name-part></tp:taxon-name></italic> but differs from both in having a pair of rounded pits on the pronotum, and a set of minor distinctions some of which, such as body length, appear to contradict with provided measurements.</p><p>In his monographic treatment of Mediterranean plant bugs <xref ref-type="bibr" rid="B57">Wagner (1975a)</xref> formulated the species concepts of these four closely related species as follows:</p><p><italic><tp:taxon-name><tp:taxon-name-part taxon-name-part-type="genus" reg="Heterocapillus">Heterocapillus</tp:taxon-name-part><tp:taxon-name-part taxon-name-part-type="species" reg="genistae">genistae</tp:taxon-name-part></tp:taxon-name></italic> (Cyprus, on <italic><tp:taxon-name><tp:taxon-name-part taxon-name-part-type="genus" reg="Genista">Genista</tp:taxon-name-part></tp:taxon-name></italic> sp.): relatively large, body length male 2.5 mm, female 3.0 mm, antennal segment II slightly spindle-shaped in male, distinctly spindle-shaped in female.</p><p><italic><tp:taxon-name><tp:taxon-name-part taxon-name-part-type="genus" reg="Heterocapillus">Heterocapillus</tp:taxon-name-part><tp:taxon-name-part taxon-name-part-type="species" reg="cavinotum">cavinotum</tp:taxon-name-part></tp:taxon-name></italic> (Rhodos Island, on <italic><tp:taxon-name><tp:taxon-name-part taxon-name-part-type="genus" reg="Genista">Genista</tp:taxon-name-part></tp:taxon-name></italic> spp.): body length male 2.35 mm, female 1.9 mm, pronotum with a pair of pits, antennal segment II distinctly spindle-shaped in both sexes, 3.8–4.0× as long as wide at middle.</p><p><italic><tp:taxon-name><tp:taxon-name-part taxon-name-part-type="genus" reg="Heterocapillus">Heterocapillus</tp:taxon-name-part><tp:taxon-name-part taxon-name-part-type="species" reg="nitidus">nitidus</tp:taxon-name-part></tp:taxon-name></italic> (central Spain, <tp:taxon-name><tp:taxon-name-part taxon-name-part-type="genus" reg="Corsica">Corsica</tp:taxon-name-part></tp:taxon-name>, on <italic><tp:taxon-name><tp:taxon-name-part taxon-name-part-type="genus" reg="Calicotome">Calicotome</tp:taxon-name-part><tp:taxon-name-part taxon-name-part-type="species" reg="villosa">villosa</tp:taxon-name-part></tp:taxon-name></italic>): body length male 2.5 mm, female 2.2–2.3 mm, antennal segment II spindle-shaped in both sexes, male 4×, female 3.9× as long as wide at middle.</p><p><italic><tp:taxon-name><tp:taxon-name-part taxon-name-part-type="genus" reg="Heterocapillus">Heterocapillus</tp:taxon-name-part><tp:taxon-name-part taxon-name-part-type="species" reg="perpusillus">perpusillus</tp:taxon-name-part></tp:taxon-name></italic> (southern Spain, southern France, on <italic><tp:taxon-name><tp:taxon-name-part taxon-name-part-type="genus" reg="Genista">Genista</tp:taxon-name-part></tp:taxon-name></italic> sp.): body length male 2.1 mm, female 2.3–2.4 mm, antennal segment II spindle-shaped in both sexes, male 4.2×, female 4.0× as long as wide at middle.</p><p>Since then, <italic><tp:taxon-name><tp:taxon-name-part taxon-name-part-type="genus" reg="Heterocapillus">H.</tp:taxon-name-part><tp:taxon-name-part taxon-name-part-type="species" reg="cavinotum">cavinotum</tp:taxon-name-part></tp:taxon-name></italic> was additionally reported from Peloponnese peninsula and Crete (<xref ref-type="bibr" rid="B30">Linnavuori 1999</xref>; <xref ref-type="bibr" rid="B20">Kment et al. 2005</xref>), while the presence of pits on the pronotum in this species was refuted (<xref ref-type="bibr" rid="B30">Linnavuori 1999</xref>). <italic><tp:taxon-name><tp:taxon-name-part taxon-name-part-type="genus" reg="Heterocapillus">Heterocapillus</tp:taxon-name-part><tp:taxon-name-part taxon-name-part-type="species" reg="nitidus">nitidus</tp:taxon-name-part></tp:taxon-name></italic> was additionally indicated from Sardinia and Aeolian Islands (Italy, <xref ref-type="bibr" rid="B2">Carapezza 1984</xref>, <xref ref-type="bibr" rid="B3">1993</xref>), while <italic><tp:taxon-name><tp:taxon-name-part taxon-name-part-type="genus" reg="Heterocapillus">H.</tp:taxon-name-part><tp:taxon-name-part taxon-name-part-type="species" reg="perpusillus">perpusillus</tp:taxon-name-part></tp:taxon-name></italic> from Laconia (Greece, <xref ref-type="bibr" rid="B42">Rieger 2012</xref>) and Crete (<xref ref-type="bibr" rid="B11">Heckmann et al. 2015</xref>). A synonymy of <italic><tp:taxon-name><tp:taxon-name-part taxon-name-part-type="genus" reg="Heterocapillus">H.</tp:taxon-name-part><tp:taxon-name-part taxon-name-part-type="species" reg="perpusillus">perpusillus</tp:taxon-name-part></tp:taxon-name></italic> with <italic><tp:taxon-name><tp:taxon-name-part taxon-name-part-type="genus" reg="Heterocapillus">H.</tp:taxon-name-part><tp:taxon-name-part taxon-name-part-type="species" reg="nitidus">nitidus</tp:taxon-name-part></tp:taxon-name></italic> was suspected by <xref ref-type="bibr" rid="B10">Goula and Ribes (1995)</xref>, but <xref ref-type="bibr" rid="B11">Heckmann et al. (2015)</xref> noted slight distinctions in the size and shape of the vesica between these two species. <xref ref-type="bibr" rid="B24">Konstantinov (2023)</xref> transferred all these species to <italic><tp:taxon-name><tp:taxon-name-part taxon-name-part-type="genus" reg="Salicarus">Salicarus</tp:taxon-name-part></tp:taxon-name></italic>. Examination of all available material allows us to conclude that despite the notable similarity, all four species could be distinguished from each other by the combination of characters provided in the key to species and diagnoses. Molecular data are desirable for elucidating the status of these species. Pending such a study, we refrain from nomenclatorial changes.</p></tp:treatment-sec><tp:treatment-sec><!--Section generated to contain objects referenced in tp:taxon-treatment.--><fig id="F3" position="float" orientation="portrait"><object-id xmlns:xlink="http://www.w3.org/1999/xlink" content-type="doi" xlink:type="simple">10.3897/zookeys.1211.129660.figure3</object-id><object-id xmlns:xlink="http://www.w3.org/1999/xlink" content-type="arpha" xlink:type="simple">9D5289E3-0A2B-5E93-922E-FA491D882EFB</object-id><label>Figure 3.</label><caption><p>Dorsal habitus <bold>A, B</bold> ♂ <italic><tp:taxon-name><tp:taxon-name-part taxon-name-part-type="genus" reg="Salicarus">Salicarus</tp:taxon-name-part><tp:taxon-name-part taxon-name-part-type="species" reg="urnammu">urnammu</tp:taxon-name-part></tp:taxon-name></italic><bold>C, D</bold> ♀ <italic><tp:taxon-name><tp:taxon-name-part taxon-name-part-type="genus" reg="Salicarus">S.</tp:taxon-name-part><tp:taxon-name-part taxon-name-part-type="species" reg="urnammu">urnammu</tp:taxon-name-part></tp:taxon-name></italic><bold>E</bold> ♂ paratype of <italic><tp:taxon-name><tp:taxon-name-part taxon-name-part-type="genus" reg="Salicarus">S.</tp:taxon-name-part><tp:taxon-name-part taxon-name-part-type="species" reg="cavinotum">cavinotum</tp:taxon-name-part></tp:taxon-name></italic><bold>F</bold> ♀ paratype of <italic><tp:taxon-name><tp:taxon-name-part taxon-name-part-type="genus" reg="Salicarus">S.</tp:taxon-name-part><tp:taxon-name-part taxon-name-part-type="species" reg="cavinotum">cavinotum</tp:taxon-name-part></tp:taxon-name></italic><bold>G</bold> ♂ <italic><tp:taxon-name><tp:taxon-name-part taxon-name-part-type="genus" reg="Salicarus">S.</tp:taxon-name-part><tp:taxon-name-part taxon-name-part-type="species" reg="genistae">genistae</tp:taxon-name-part></tp:taxon-name></italic><bold>H</bold> ♀ <italic><tp:taxon-name><tp:taxon-name-part taxon-name-part-type="genus" reg="Salicarus">S.</tp:taxon-name-part><tp:taxon-name-part taxon-name-part-type="species" reg="genistae">genistae</tp:taxon-name-part></tp:taxon-name></italic><bold>I</bold> ♂ <italic><tp:taxon-name><tp:taxon-name-part taxon-name-part-type="genus" reg="Salicarus">S.</tp:taxon-name-part><tp:taxon-name-part taxon-name-part-type="species" reg="nitidus">nitidus</tp:taxon-name-part></tp:taxon-name></italic><bold>G</bold> ♀ <italic><tp:taxon-name><tp:taxon-name-part taxon-name-part-type="genus" reg="Salicarus">S.</tp:taxon-name-part><tp:taxon-name-part taxon-name-part-type="species" reg="nitidus">nitidus</tp:taxon-name-part></tp:taxon-name></italic><bold>K</bold> ♂ holotype of <italic><tp:taxon-name><tp:taxon-name-part taxon-name-part-type="genus" reg="Salicarus">S.</tp:taxon-name-part><tp:taxon-name-part taxon-name-part-type="species" reg="perpusillus">perpusillus</tp:taxon-name-part></tp:taxon-name></italic><bold>L</bold> ♀ <italic><tp:taxon-name><tp:taxon-name-part taxon-name-part-type="genus" reg="Salicarus">S.</tp:taxon-name-part><tp:taxon-name-part taxon-name-part-type="species" reg="perpusillus">perpusillus</tp:taxon-name-part></tp:taxon-name></italic>.</p></caption><graphic xmlns:xlink="http://www.w3.org/1999/xlink" xlink:href="zookeys-1211-057_article-129660__-g003.jpg" position="float" orientation="portrait" xlink:type="simple" id="oo_1126624.jpg"><uri content-type="original_file" xlink:type="simple">https://binary.pensoft.net/fig/1126624</uri></graphic></fig><fig id="F5" position="float" orientation="portrait"><object-id xmlns:xlink="http://www.w3.org/1999/xlink" content-type="doi" xlink:type="simple">10.3897/zookeys.1211.129660.figure5</object-id><object-id xmlns:xlink="http://www.w3.org/1999/xlink" content-type="arpha" xlink:type="simple">9001254F-D6DA-562A-86CC-8F8FCD316094</object-id><label>Figure 5.</label><caption><p>Head, pronotum, and vestiture <bold>A, B</bold> paratype of <italic><tp:taxon-name><tp:taxon-name-part taxon-name-part-type="genus" reg="Salicarus">Salicarus</tp:taxon-name-part><tp:taxon-name-part taxon-name-part-type="species" reg="cavinotum">cavinotum</tp:taxon-name-part></tp:taxon-name></italic>, head and pronotum in dorsal view: <bold>A</bold> ♂ <bold>B</bold> ♀ <bold>C, G</bold><italic><tp:taxon-name><tp:taxon-name-part taxon-name-part-type="genus" reg="Salicarus">S.</tp:taxon-name-part><tp:taxon-name-part taxon-name-part-type="species" reg="genistae">genistae</tp:taxon-name-part></tp:taxon-name></italic>, head and pronotum in dorsal view: <bold>C</bold> ♂ <bold>G</bold> ♀ <bold>D–F</bold> paratypes of <italic><tp:taxon-name><tp:taxon-name-part taxon-name-part-type="genus" reg="Salicarus">S.</tp:taxon-name-part><tp:taxon-name-part taxon-name-part-type="species" reg="perpusillus">perpusillus</tp:taxon-name-part></tp:taxon-name></italic>: <bold>D</bold> ♂ head and pronotum in dorsal view <bold>E</bold> ♀ head and pronotum in dorsal view <bold>F</bold> ♀ vestiture on dorsum and legs <bold>H–I</bold><italic><tp:taxon-name><tp:taxon-name-part taxon-name-part-type="genus" reg="Salicarus">S.</tp:taxon-name-part><tp:taxon-name-part taxon-name-part-type="species" reg="nitidus">nitidus</tp:taxon-name-part></tp:taxon-name></italic>, head and pronotum in dorsal view: <bold>H</bold> ♂ <bold>I</bold> ♀.</p></caption><graphic xmlns:xlink="http://www.w3.org/1999/xlink" xlink:href="zookeys-1211-057_article-129660__-g005.jpg" position="float" orientation="portrait" xlink:type="simple" id="oo_1126626.jpg"><uri content-type="original_file" xlink:type="simple">https://binary.pensoft.net/fig/1126626</uri></graphic></fig><fig id="F9" position="float" orientation="portrait"><object-id xmlns:xlink="http://www.w3.org/1999/xlink" content-type="doi" xlink:type="simple">10.3897/zookeys.1211.129660.figure9</object-id><object-id xmlns:xlink="http://www.w3.org/1999/xlink" content-type="arpha" xlink:type="simple">70864F1B-D1AB-5AC4-BC38-62BCF205752A</object-id><label>Figure 9.</label><caption><p>Male genitalia <bold>A–C</bold><italic><tp:taxon-name><tp:taxon-name-part taxon-name-part-type="genus" reg="Salicarus">Salicarus</tp:taxon-name-part><tp:taxon-name-part taxon-name-part-type="species" reg="concinnus">concinnus</tp:taxon-name-part></tp:taxon-name></italic>, paratype <bold>D–F</bold><italic><tp:taxon-name><tp:taxon-name-part taxon-name-part-type="genus" reg="Salicarus">S.</tp:taxon-name-part><tp:taxon-name-part taxon-name-part-type="species" reg="genistae">genistae</tp:taxon-name-part></tp:taxon-name></italic><bold>G–I</bold><italic><tp:taxon-name><tp:taxon-name-part taxon-name-part-type="genus" reg="Salicarus">S.</tp:taxon-name-part><tp:taxon-name-part taxon-name-part-type="species" reg="nitidus">nitidus</tp:taxon-name-part></tp:taxon-name></italic><bold>J–L</bold><italic><tp:taxon-name><tp:taxon-name-part taxon-name-part-type="genus" reg="Salicarus">S.</tp:taxon-name-part><tp:taxon-name-part taxon-name-part-type="species" reg="fulvicornis">fulvicornis</tp:taxon-name-part></tp:taxon-name></italic><bold>M–O</bold><italic><tp:taxon-name><tp:taxon-name-part taxon-name-part-type="genus" reg="Salicarus">S.</tp:taxon-name-part><tp:taxon-name-part taxon-name-part-type="species" reg="halimodendri">halimodendri</tp:taxon-name-part></tp:taxon-name></italic>, paratype <bold>P–R</bold><italic><tp:taxon-name><tp:taxon-name-part taxon-name-part-type="genus" reg="Salicarus">S.</tp:taxon-name-part><tp:taxon-name-part taxon-name-part-type="species" reg="roseri">roseri</tp:taxon-name-part></tp:taxon-name></italic><bold>S–U</bold><italic><tp:taxon-name><tp:taxon-name-part taxon-name-part-type="genus" reg="Salicarus">S.</tp:taxon-name-part><tp:taxon-name-part taxon-name-part-type="species" reg="urnammu">urnammu</tp:taxon-name-part></tp:taxon-name></italic><bold>A D G J M P S</bold>: right paramere <bold>B E H K N Q U</bold>: left paramere <bold>C F I L O R U</bold>: apex of phallotheca.</p></caption><graphic xmlns:xlink="http://www.w3.org/1999/xlink" xlink:href="zookeys-1211-057_article-129660__-g009.jpg" position="float" orientation="portrait" xlink:type="simple" id="oo_1126630.jpg"><uri content-type="original_file" xlink:type="simple">https://binary.pensoft.net/fig/1126630</uri></graphic></fig></tp:treatment-sec><ref-list><ref id="B57"><mixed-citation xmlns:xlink="http://www.w3.org/1999/xlink" xlink:type="simple"><person-group><name name-style="western"><surname>Wagner</surname><given-names>E</given-names></name></person-group> (<year>1975a</year>) Die <tp:taxon-name><tp:taxon-name-part taxon-name-part-type="family">Miridae</tp:taxon-name-part></tp:taxon-name> Hahn, 183l, des Mittelmeerraumes und der Makaronesischen Inseln (<tp:taxon-name><tp:taxon-name-part taxon-name-part-type="order">Hemiptera</tp:taxon-name-part></tp:taxon-name>, <tp:taxon-name><tp:taxon-name-part taxon-name-part-type="suborder">Heteroptera</tp:taxon-name-part></tp:taxon-name>). Teil 3. Entomologische Abhandlungen 40 Suppl., [ii +] 483 pp. <ext-link xlink:href="10.1515/9783112653241" ext-link-type="doi" xlink:type="simple">https://doi.org/10.1515/9783112653241</ext-link></mixed-citation></ref><ref id="B11"><mixed-citation xmlns:xlink="http://www.w3.org/1999/xlink" xlink:type="simple"><person-group><name name-style="western"><surname>Heckmann</surname><given-names>R</given-names></name><name name-style="western"><surname>Strauß</surname><given-names>G</given-names></name><name name-style="western"><surname>Rietschel</surname><given-names>S</given-names></name></person-group> (<year>2015</year>) <article-title>Die Heteropterenfauna Kretas.</article-title><source>Carolinea</source><volume>7</volume>: <fpage>83</fpage>–<lpage>130</lpage>.</mixed-citation></ref><ref id="B24"><mixed-citation xmlns:xlink="http://www.w3.org/1999/xlink" xlink:type="simple"><person-group><name name-style="western"><surname>Konstantinov</surname><given-names>FV</given-names></name></person-group> (<year>2023</year>) <article-title>Plant bugs with swollen antennae: a morphology-based phylogenetic analysis of <italic><tp:taxon-name><tp:taxon-name-part taxon-name-part-type="genus">Heterocapillus</tp:taxon-name-part></tp:taxon-name></italic> Wagner, 1960 and related genera (<tp:taxon-name><tp:taxon-name-part taxon-name-part-type="order">Hemiptera</tp:taxon-name-part></tp:taxon-name>: <tp:taxon-name><tp:taxon-name-part taxon-name-part-type="family">Miridae</tp:taxon-name-part></tp:taxon-name>: <tp:taxon-name><tp:taxon-name-part taxon-name-part-type="subfamily">Phylinae</tp:taxon-name-part></tp:taxon-name>).</article-title><source>Arthropod Systematics &amp; Phylogeny</source><volume>81</volume>: <fpage>845</fpage>–<lpage>879</lpage>. <ext-link xlink:href="10.3897/asp.81.e104396" ext-link-type="doi" xlink:type="simple">https://doi.org/10.3897/asp.81.e104396</ext-link></mixed-citation></ref><ref id="B2"><mixed-citation xmlns:xlink="http://www.w3.org/1999/xlink" xlink:type="simple"><person-group><name name-style="western"><surname>Carapezza</surname><given-names>A</given-names></name></person-group> (<year>1984</year>) <article-title>Eterotteri nuovi o poco noti per la fauna Sarda.</article-title><source>Bollettino della Società Sarda di Scienze Naturale</source><volume>23</volume>: <fpage>155</fpage>–<lpage>159</lpage>.</mixed-citation></ref><ref id="B3"><mixed-citation xmlns:xlink="http://www.w3.org/1999/xlink" xlink:type="simple"><person-group><name name-style="western"><surname>Carapezza</surname><given-names>A</given-names></name></person-group> (<year>1993</year>) Eterotteri nuovi per le Isole Eolie, Ustica e le Isole Egadi, con nuove sinonimie. Naturalista Siciliano (4) 17: 291–303.</mixed-citation></ref><ref id="B4"><mixed-citation xmlns:xlink="http://www.w3.org/1999/xlink" xlink:type="simple"><person-group><name name-style="western"><surname>Carapezza</surname><given-names>A</given-names></name></person-group> (<year>1995</year>) <article-title><tp:taxon-name><tp:taxon-name-part taxon-name-part-type="suborder">Heteroptera</tp:taxon-name-part></tp:taxon-name>.</article-title> In: <person-group><name name-style="western"><surname>Massa</surname><given-names>B</given-names></name></person-group> (<role>Ed.</role>) <issue-title>Arthropoda di Lampedusa, Linosa e Pantelleria (Canale di Sicilia, Mar Mediterraneo).</issue-title><source>Naturalista Siciliano (4) 19 Suppl.</source>, <fpage>199</fpage>–<lpage>278</lpage>.</mixed-citation></ref><ref id="B13"><mixed-citation xmlns:xlink="http://www.w3.org/1999/xlink" xlink:type="simple"><person-group><name name-style="western"><surname>Horváth</surname><given-names>G</given-names></name></person-group> (<year>1905</year>) <article-title>Descripciones de algunos Hemipteros nuevos del centro de España.</article-title><source>Boletin de la Real Sociedad Espanola de Historia Natural</source><volume>5</volume>: <fpage>272</fpage>–<lpage>277</lpage>.</mixed-citation></ref><ref id="B28"><mixed-citation xmlns:xlink="http://www.w3.org/1999/xlink" xlink:type="simple"><person-group><name name-style="western"><surname>Lindberg</surname><given-names>H</given-names></name></person-group> (<year>1948</year>) <article-title>On the insect fauna of Cyprus. Results of the expedition of 1939 by Harald, Hakan and P. H. Lindberg, I–II.</article-title><source>Societatis Scientiarium Fennica, Commentationes Biologicae</source><volume>10</volume>(<issue>7</issue>): <fpage>23</fpage>–<lpage>175</lpage>.</mixed-citation></ref><ref id="B54"><mixed-citation xmlns:xlink="http://www.w3.org/1999/xlink" xlink:type="simple"><person-group><name name-style="western"><surname>Wagner</surname><given-names>E</given-names></name></person-group> (<year>1960</year>) <article-title>Beitrag zur Systematik der Gattung <italic><tp:taxon-name><tp:taxon-name-part taxon-name-part-type="genus">Atractotomus</tp:taxon-name-part></tp:taxon-name></italic> Fiber 1858 (Hem. Het. <tp:taxon-name><tp:taxon-name-part taxon-name-part-type="family">Miridae</tp:taxon-name-part></tp:taxon-name>).</article-title><source>Trabajos del Museo de Zoologia, Barcelona</source><volume>2</volume>: <fpage>2</fpage>–<lpage>4</lpage>.</mixed-citation></ref><ref id="B15"><mixed-citation xmlns:xlink="http://www.w3.org/1999/xlink" xlink:type="simple"><person-group><name name-style="western"><surname>Kerzhner</surname><given-names>IM</given-names></name></person-group> (<year>1962</year>) <article-title>Materials on the taxonomy of capsid bugs (<tp:taxon-name><tp:taxon-name-part taxon-name-part-type="order">Hemiptera</tp:taxon-name-part></tp:taxon-name> - <tp:taxon-name><tp:taxon-name-part taxon-name-part-type="family">Miridae</tp:taxon-name-part></tp:taxon-name>) in the fauna of the USSR.</article-title><source>Entomologicheskoe Obozrenie</source><volume>41</volume>: <fpage>372</fpage>–<lpage>387</lpage>. [In Russian]</mixed-citation></ref><ref id="B56"><mixed-citation xmlns:xlink="http://www.w3.org/1999/xlink" xlink:type="simple"><person-group><name name-style="western"><surname>Wagner</surname><given-names>E</given-names></name></person-group> (<year>1973</year>) <article-title>Drei neue Miriden-Arten von Rhodos (<tp:taxon-name><tp:taxon-name-part taxon-name-part-type="order">Hemiptera</tp:taxon-name-part></tp:taxon-name>, <tp:taxon-name><tp:taxon-name-part taxon-name-part-type="suborder">Heteroptera</tp:taxon-name-part></tp:taxon-name>).</article-title><source>Nachrichtenblatt der Bayerischen Entomologen</source><volume>22</volume>: <fpage>121</fpage>–<lpage>125</lpage>.</mixed-citation></ref><ref id="B30"><mixed-citation xmlns:xlink="http://www.w3.org/1999/xlink" xlink:type="simple"><person-group><name name-style="western"><surname>Linnavuori</surname><given-names>RE</given-names></name></person-group> (<year>1999</year>) <article-title>Studies on the <tp:taxon-name><tp:taxon-name-part taxon-name-part-type="family">Miridae</tp:taxon-name-part></tp:taxon-name> fauna of Greece (<tp:taxon-name><tp:taxon-name-part taxon-name-part-type="order">Hemiptera</tp:taxon-name-part></tp:taxon-name>, <tp:taxon-name><tp:taxon-name-part taxon-name-part-type="suborder">Heteroptera</tp:taxon-name-part></tp:taxon-name>).</article-title><source>Biologica Gallo-Hellenica</source><volume>25</volume>: <fpage>25</fpage>–<lpage>68</lpage>.</mixed-citation></ref><ref id="B20"><mixed-citation xmlns:xlink="http://www.w3.org/1999/xlink" xlink:type="simple"><person-group><name name-style="western"><surname>Kment</surname><given-names>P</given-names></name><name name-style="western"><surname>Bryja</surname><given-names>J</given-names></name><name name-style="western"><surname>Jindra</surname><given-names>Z</given-names></name></person-group> (<year>2005</year>) <article-title>New records of true bugs (<tp:taxon-name><tp:taxon-name-part taxon-name-part-type="suborder">Heteroptera</tp:taxon-name-part></tp:taxon-name>) of the Balkan peninsula.</article-title><source>Acta Entomologica Slovenica</source><volume>13</volume>: <fpage>9</fpage>–<lpage>20</lpage>.</mixed-citation></ref><ref id="B42"><mixed-citation xmlns:xlink="http://www.w3.org/1999/xlink" xlink:type="simple"><person-group><name name-style="western"><surname>Rieger</surname><given-names>C</given-names></name></person-group> (<year>2012</year>) <article-title>Notes on the distribution of some Palearctic <tp:taxon-name><tp:taxon-name-part taxon-name-part-type="suborder">Heteroptera</tp:taxon-name-part></tp:taxon-name>.</article-title><source>Entomologische Zeitschrift Stuttgart</source><volume>122</volume>(<issue>3</issue>): <fpage>133</fpage>–<lpage>134</lpage>.</mixed-citation></ref><ref id="B10"><mixed-citation xmlns:xlink="http://www.w3.org/1999/xlink" xlink:type="simple"><person-group><name name-style="western"><surname>Goula</surname><given-names>M</given-names></name><name name-style="western"><surname>Ribes</surname><given-names>J</given-names></name></person-group> (<year>1995</year>) <article-title>Lista de especies de los <tp:taxon-name><tp:taxon-name-part taxon-name-part-type="family">Miridae</tp:taxon-name-part></tp:taxon-name> de Cataluna (<tp:taxon-name><tp:taxon-name-part taxon-name-part-type="class">Insecta</tp:taxon-name-part></tp:taxon-name>, <tp:taxon-name><tp:taxon-name-part taxon-name-part-type="suborder">Heteroptera</tp:taxon-name-part></tp:taxon-name>.</article-title><source>Boletin de la Asociacion Española de Entomologia</source><volume>19</volume>: <fpage>175</fpage>–<lpage>217</lpage>.</mixed-citation></ref></ref-list></tp:taxon-treatment>
