# Supplementary material for: ﻿Review of the genus Salicarus (Hemiptera, Heteroptera, Miridae)
Source: Zookeys. 2024 Sep 2;1211:57–100. doi: 10.3897/zookeys.1211.129660 (PMC11384904; doi:10.3897/zookeys.1211.129660)
Supplement: XML Treatment for Salicarus perpusillus [file zookeys.1211.129660-treatment5.xml]

<!DOCTYPE tp:taxon-treatment
  PUBLIC "-//TaxonX//DTD Taxonomic Treatment Publishing DTD v0 20100105//EN" "tax-treatment-NSO.dtd">
<tp:taxon-treatment xmlns:tp="http://www.plazi.org/taxpub"><tp:treatment-meta><kwd-group><label>Taxon classification</label><kwd>
                <named-content content-type="kingdom">Animalia</named-content>
              </kwd><kwd>
                <named-content content-type="order">Hemiptera</named-content>
              </kwd><kwd>
                <named-content content-type="family">Miridae</named-content>
              </kwd></kwd-group><mixed-citation publication-type="journal"><person-group><name><surname>Konstantinov</surname><given-names>Fedor V.</given-names></name><name><surname>Hosseini</surname><given-names>Reza</given-names></name></person-group><article-title>﻿Review of the genus <italic><tp:taxon-name><tp:taxon-name-part taxon-name-part-type="genus" reg="Salicarus">Salicarus</tp:taxon-name-part></tp:taxon-name></italic> (<tp:taxon-name><tp:taxon-name-part taxon-name-part-type="order">Hemiptera</tp:taxon-name-part></tp:taxon-name>, <tp:taxon-name><tp:taxon-name-part taxon-name-part-type="suborder">Heteroptera</tp:taxon-name-part></tp:taxon-name>, <tp:taxon-name><tp:taxon-name-part taxon-name-part-type="family">Miridae</tp:taxon-name-part></tp:taxon-name>)</article-title><source>Zookeys</source><day>02</day><month>09</month><year>2024</year><volume>1211</volume><fpage>57</fpage><lpage>100</lpage><pub-id pub-id-type="doi">10.3897/zookeys.1211.129660</pub-id></mixed-citation></tp:treatment-meta><tp:nomenclature><label>﻿</label><tp:taxon-name>
              <object-id xmlns:xlink="http://www.w3.org/1999/xlink" content-type="arpha" xlink:type="simple">FA72537D-88D9-584D-86B5-91BB74EE4713</object-id>
              <tp:taxon-name-part taxon-name-part-type="genus" reg="Salicarus">Salicarus</tp:taxon-name-part>
              <tp:taxon-name-part taxon-name-part-type="species" reg="perpusillus">perpusillus</tp:taxon-name-part>
            </tp:taxon-name><tp:taxon-authority>(Wagner, 1960)</tp:taxon-authority><xref ref-type="fig" rid="F3">Figs 3K, L</xref><xref ref-type="fig" rid="F5">, 5 D–F</xref><xref ref-type="fig" rid="F8">, 8F, G</xref><tp:nomenclature-citation-list><tp:nomenclature-citation><tp:taxon-name><tp:taxon-name-part taxon-name-part-type="genus" reg="Atractotomus">Atractotomus</tp:taxon-name-part> (<tp:taxon-name-part taxon-name-part-type="subgenus" reg="Heterocapillus">Heterocapillus</tp:taxon-name-part>) <tp:taxon-name-part taxon-name-part-type="species" reg="perpusillus">perpusillus</tp:taxon-name-part></tp:taxon-name><comment>Wagner, 1960: 81.</comment></tp:nomenclature-citation><tp:nomenclature-citation><tp:taxon-name>
                  <tp:taxon-name-part taxon-name-part-type="genus" reg="Heterocapillus">Heterocapillus</tp:taxon-name-part>
                  <tp:taxon-name-part taxon-name-part-type="species" reg="perpusillus">perpusillus</tp:taxon-name-part>
                </tp:taxon-name><comment>: <xref ref-type="bibr" rid="B57">Wagner (1975a)</xref>: 128 (key, description, figures); <xref ref-type="bibr" rid="B11">Heckmann et al. (2015)</xref>: 95 (figures of dorsal habitus and vesica).</comment></tp:nomenclature-citation><tp:nomenclature-citation><tp:taxon-name>
                  <tp:taxon-name-part taxon-name-part-type="genus" reg="Salicarus">Salicarus</tp:taxon-name-part>
                  <tp:taxon-name-part taxon-name-part-type="species" reg="perpusillus">perpusillus</tp:taxon-name-part>
                </tp:taxon-name><comment>: <xref ref-type="bibr" rid="B24">Konstantinov (2023)</xref>: 861 (phylogenetic placement, figures, discussion).</comment></tp:nomenclature-citation></tp:nomenclature-citation-list></tp:nomenclature><tp:treatment-sec sec-type="material" id="SECID0EQPDI"><title>Material examined.</title><p><bold><italic>Holotype</italic>: Spain</bold> • <bold><italic>Andalucia</italic></bold>: ♂ Northern Slopes of Veleta Peak [Veleta -Nordhang], Sierra Nevada, <named-content xmlns:xlink="http://www.w3.org/1999/xlink" content-type="dwc:verbatimCoordinates" xlink:type="simple"><named-content content-type="geo-json" specific-use="{&#34;type&#34;:&#34;Point&#34;,&#34;coordinates&#34;:[-3.370000,37.070000]}" id="NCID0EGQDI" xlink:type="simple">37.07°N, 3.37°W</named-content></named-content>, 2500 m, 03 Aug 1959, E. Wagner, (AMNH_PBI 00184020) (<named-content xmlns:xlink="http://www.w3.org/1999/xlink" content-type="dwc:institutional_code" xlink:title="Zoological Museum, University of Hamburgg" xlink:href="http://grbio.org/institution/zoologisches-institut-und-zoologisches-museum-universitat-hamburg" xlink:type="simple">ZMUH</named-content>). <bold><italic>Paratypes</italic>: Spain</bold> • <bold><italic>Andalucia</italic></bold>: Northern Slopes of Veleta Peak [Veleta -Nordhang], Sierra Nevada, <named-content xmlns:xlink="http://www.w3.org/1999/xlink" content-type="dwc:verbatimCoordinates" xlink:type="simple"><named-content content-type="geo-json" specific-use="{&#34;type&#34;:&#34;Point&#34;,&#34;coordinates&#34;:[-3.370000,37.070000]}" id="NCID0E4QDI" xlink:type="simple">37.07°N, 3.37°W</named-content></named-content>, 2500 m, 02 Aug 1959, E. Wagner, 1♀ (AMNH_PBI 00336976) (<named-content xmlns:xlink="http://www.w3.org/1999/xlink" content-type="dwc:institutional_code" xlink:title="Zoological Museum, University of Hamburgg" xlink:href="http://grbio.org/institution/zoologisches-institut-und-zoologisches-museum-universitat-hamburg" xlink:type="simple">ZMUH</named-content>); 03 Aug 1959, E. Wagner, 1♂ (AMNH_PBI 00336979), 3♀ (AMNH_PBI 00336974, AMNH_PBI 00336975, AMNH_PBI 00336978) (<named-content xmlns:xlink="http://www.w3.org/1999/xlink" content-type="dwc:institutional_code" xlink:title="Zoological Museum, University of Hamburgg" xlink:href="http://grbio.org/institution/zoologisches-institut-und-zoologisches-museum-universitat-hamburg" xlink:type="simple">ZMUH</named-content>) • Sierra Nevada Veleta, <named-content xmlns:xlink="http://www.w3.org/1999/xlink" content-type="dwc:verbatimCoordinates" xlink:type="simple"><named-content content-type="geo-json" specific-use="{&#34;type&#34;:&#34;Point&#34;,&#34;coordinates&#34;:[-3.166670,37.083330]}" id="NCID0EMRDI" xlink:type="simple">37.08333°N, 3.16667°W</named-content></named-content>, 25 Jul 1959–04 Aug 1959, H. H. Weber, 2♀ (AMNH_PBI 00126474, AMNH_PBI 00126475) (ZSMC).</p><p><bold><italic>Other specimens examined</italic>: Spain</bold> • <bold><italic>Catalonia</italic></bold>: Campllong, Bergueda, <named-content xmlns:xlink="http://www.w3.org/1999/xlink" content-type="dwc:verbatimCoordinates" xlink:type="simple"><named-content content-type="geo-json" specific-use="{&#34;type&#34;:&#34;Point&#34;,&#34;coordinates&#34;:[2.816670,41.883330]}" id="NCID0ECSDI" xlink:type="simple">41.88333°N, 2.81667°E</named-content></named-content>, 15 Jul 1984, E. Ribes, 1♂ (ZISP_ENT 00011719), 1♀ (ZISP_ENT 00011719) (NMPC) • Seros, Segria, <named-content xmlns:xlink="http://www.w3.org/1999/xlink" content-type="dwc:verbatimCoordinates" xlink:type="simple"><named-content content-type="geo-json" specific-use="{&#34;type&#34;:&#34;Point&#34;,&#34;coordinates&#34;:[0.412000,41.462000]}" id="NCID0EKSDI" xlink:type="simple">41.462°N, 0.412°E</named-content></named-content>, 27 Jun 1971, J. Ribes, <italic><tp:taxon-name><tp:taxon-name-part taxon-name-part-type="genus" reg="Ulex">Ulex</tp:taxon-name-part></tp:taxon-name></italic> sp. (<tp:taxon-name><tp:taxon-name-part taxon-name-part-type="family">Fabaceae</tp:taxon-name-part></tp:taxon-name>), 1♂ (AMNH_PBI 00338308) (<named-content xmlns:xlink="http://www.w3.org/1999/xlink" content-type="dwc:institutional_code" xlink:title="National Museum of Wales" xlink:href="http://grbio.org/institution/national-museum-wales" xlink:type="simple">NMWC</named-content>) • Sonadell, Lleida, 02 Jun 1963, J. Ribes, 1♂ (AMNH_PBI 00338307) (<named-content xmlns:xlink="http://www.w3.org/1999/xlink" content-type="dwc:institutional_code" xlink:title="National Museum of Wales" xlink:href="http://grbio.org/institution/national-museum-wales" xlink:type="simple">NMWC</named-content>).</p></tp:treatment-sec><tp:treatment-sec sec-type="diagnosis" id="SECID0EDTDI"><title>Diagnosis.</title><p>Recognized by the small and stumpy body, total length 2.1–2.4; dorsum uniformly dark brown with dense, wide and apically serrate scale-like setae (Fig. <xref ref-type="fig" rid="F3">3K</xref>); femora, bases of tibiae, segment I and base of segment II with also covered with wide silvery scales (Fig. <xref ref-type="fig" rid="F5">5F</xref>); antennal segment II distinctly fusiform, at middle male 1.3–1.5×, female 1.6–1.7× as wide as segment I at apex (Fig. <xref ref-type="fig" rid="F5">5D, E</xref>); apical blades of vesica gradually curved and tightly adjoining each other along their entire length, comparatively long, with length of larger blade distinctly exceeding distance between its base and secondary gonopore (Fig. <xref ref-type="fig" rid="F8">8F, G</xref>).</p><fig id="F9" position="float" orientation="portrait"><object-id xmlns:xlink="http://www.w3.org/1999/xlink" content-type="doi" xlink:type="simple">10.3897/zookeys.1211.129660.figure9</object-id><object-id xmlns:xlink="http://www.w3.org/1999/xlink" content-type="arpha" xlink:type="simple">70864F1B-D1AB-5AC4-BC38-62BCF205752A</object-id><label>Figure 9.</label><caption><p>Male genitalia <bold>A–C</bold><italic><tp:taxon-name><tp:taxon-name-part taxon-name-part-type="genus" reg="Salicarus">Salicarus</tp:taxon-name-part><tp:taxon-name-part taxon-name-part-type="species" reg="concinnus">concinnus</tp:taxon-name-part></tp:taxon-name></italic>, paratype <bold>D–F</bold><italic><tp:taxon-name><tp:taxon-name-part taxon-name-part-type="genus" reg="Salicarus">S.</tp:taxon-name-part><tp:taxon-name-part taxon-name-part-type="species" reg="genistae">genistae</tp:taxon-name-part></tp:taxon-name></italic><bold>G–I</bold><italic><tp:taxon-name><tp:taxon-name-part taxon-name-part-type="genus" reg="Salicarus">S.</tp:taxon-name-part><tp:taxon-name-part taxon-name-part-type="species" reg="nitidus">nitidus</tp:taxon-name-part></tp:taxon-name></italic><bold>J–L</bold><italic><tp:taxon-name><tp:taxon-name-part taxon-name-part-type="genus" reg="Salicarus">S.</tp:taxon-name-part><tp:taxon-name-part taxon-name-part-type="species" reg="fulvicornis">fulvicornis</tp:taxon-name-part></tp:taxon-name></italic><bold>M–O</bold><italic><tp:taxon-name><tp:taxon-name-part taxon-name-part-type="genus" reg="Salicarus">S.</tp:taxon-name-part><tp:taxon-name-part taxon-name-part-type="species" reg="halimodendri">halimodendri</tp:taxon-name-part></tp:taxon-name></italic>, paratype <bold>P–R</bold><italic><tp:taxon-name><tp:taxon-name-part taxon-name-part-type="genus" reg="Salicarus">S.</tp:taxon-name-part><tp:taxon-name-part taxon-name-part-type="species" reg="roseri">roseri</tp:taxon-name-part></tp:taxon-name></italic><bold>S–U</bold><italic><tp:taxon-name><tp:taxon-name-part taxon-name-part-type="genus" reg="Salicarus">S.</tp:taxon-name-part><tp:taxon-name-part taxon-name-part-type="species" reg="urnammu">urnammu</tp:taxon-name-part></tp:taxon-name></italic><bold>A D G J M P S</bold>: right paramere <bold>B E H K N Q U</bold>: left paramere <bold>C F I L O R U</bold>: apex of phallotheca.</p></caption><graphic xmlns:xlink="http://www.w3.org/1999/xlink" xlink:href="zookeys-1211-057_article-129660__-g009.jpg" position="float" orientation="portrait" xlink:type="simple" id="oo_1126630.jpg"><uri content-type="original_file" xlink:type="simple">https://binary.pensoft.net/fig/1126630</uri></graphic></fig><fig id="F10" position="float" orientation="portrait"><object-id xmlns:xlink="http://www.w3.org/1999/xlink" content-type="doi" xlink:type="simple">10.3897/zookeys.1211.129660.figure10</object-id><object-id xmlns:xlink="http://www.w3.org/1999/xlink" content-type="arpha" xlink:type="simple">B883084D-38E1-58EE-AA58-F8846337CFD0</object-id><label>Figure 10.</label><caption><p>Female genitalia <bold>A, B</bold><italic><tp:taxon-name><tp:taxon-name-part taxon-name-part-type="genus" reg="Salicarus">Salicarus</tp:taxon-name-part><tp:taxon-name-part taxon-name-part-type="species" reg="concinnus">concinnus</tp:taxon-name-part></tp:taxon-name></italic>, paratype: <bold>A</bold> dorsal labiate plate <bold>B</bold> vestibulum <bold>C–E</bold><italic><tp:taxon-name><tp:taxon-name-part taxon-name-part-type="genus" reg="Salicarus">S.</tp:taxon-name-part><tp:taxon-name-part taxon-name-part-type="species" reg="genistae">genistae</tp:taxon-name-part></tp:taxon-name></italic>: <bold>C</bold> dorsal labiate plate <bold>D</bold> posterior wall <bold>E</bold> vestibulum <bold>F</bold><italic><tp:taxon-name><tp:taxon-name-part taxon-name-part-type="genus" reg="Salicarus">S.</tp:taxon-name-part><tp:taxon-name-part taxon-name-part-type="species" reg="halimodendri">halimodendri</tp:taxon-name-part></tp:taxon-name></italic>, posterior wall <bold>G, H</bold><italic><tp:taxon-name><tp:taxon-name-part taxon-name-part-type="genus" reg="Salicarus">S.</tp:taxon-name-part><tp:taxon-name-part taxon-name-part-type="species" reg="roseri">roseri</tp:taxon-name-part></tp:taxon-name></italic>: <bold>G</bold> dorsal labiate plate <bold>H</bold> vestibulum.</p></caption><graphic xmlns:xlink="http://www.w3.org/1999/xlink" xlink:href="zookeys-1211-057_article-129660__-g010.jpg" position="float" orientation="portrait" xlink:type="simple" id="oo_1126631.jpg"><uri content-type="original_file" xlink:type="simple">https://binary.pensoft.net/fig/1126631</uri></graphic></fig><p><italic><tp:taxon-name><tp:taxon-name-part taxon-name-part-type="genus" reg="Salicarus">Salicarus</tp:taxon-name-part><tp:taxon-name-part taxon-name-part-type="species" reg="perpusillus">perpusillus</tp:taxon-name-part></tp:taxon-name></italic> is habitually most similar to <italic><tp:taxon-name><tp:taxon-name-part taxon-name-part-type="genus" reg="Salicarus">S.</tp:taxon-name-part><tp:taxon-name-part taxon-name-part-type="species" reg="nitidus">nitidus</tp:taxon-name-part></tp:taxon-name></italic> in body proportions, the distinctly fusiform antennal segment II in both sexes, and the presence of scale-like setae on the femora. However, the latter species differs from <italic><tp:taxon-name><tp:taxon-name-part taxon-name-part-type="genus" reg="Salicarus">S.</tp:taxon-name-part><tp:taxon-name-part taxon-name-part-type="species" reg="perpusillus">perpusillus</tp:taxon-name-part></tp:taxon-name></italic> in its distinctive vesica structure with separate, not tightly adjoining apical blades. Indistinguishable from <italic><tp:taxon-name><tp:taxon-name-part taxon-name-part-type="genus" reg="Salicarus">S.</tp:taxon-name-part><tp:taxon-name-part taxon-name-part-type="species" reg="cavinotum">cavinotum</tp:taxon-name-part></tp:taxon-name></italic> in vesica structure but differs from that species by the presence of dense scale-like setae on the femora.</p></tp:treatment-sec><tp:treatment-sec sec-type="redescription" id="SECID0EE2DI"><title>Redescription.</title><p><bold>Male. <italic>Coloration</italic>.</bold> Dorsum and venter uniformly brown to dark brown (Fig. <xref ref-type="fig" rid="F3">3K</xref>). <bold><italic>Head</italic></bold>: Brown to dark brown, apices of labial segments I and II usually pale brown; antennal segments III and IV uniformly pale yellow. <bold><italic>Thorax</italic></bold>: Uniformly brown to dark brown, tibiae dirty yellow, with small round spots at bases of tibial spines, less distinct on fore and middle tibiae; tarsi pale yellow, with darkened segment III; membrane and veins uniformly brown. <bold><italic>Abdomen</italic></bold>: Uniformly dark brown.</p><p><bold><italic>Surface and vestiture</italic>.</bold> Smooth, moderately shiny; dorsum, thoracic pleura, and abdomen with very dense, silvery, broad and apically serrate scale-like setae and adpressed to semierect, long, almost twice as long as scales, simple setae, dark on cuneus and apex of corium, yellowish elsewhere; antennal segments I and II, all femora and basal parts of tibiae clothed with scale-like setae; sides of pronotum and hemelytron at base with robust, long, erect to semierect, black bristle-like setae.</p><p><bold><italic>Structure</italic>.</bold> Body 2.1–2.3× as long as posterior width of pronotum; total length 2.1–2.4; vertex 2.2–2.5× as wide as eye; segment II distinctly fusiform, 1.3–1.5× as wide at midpoint as segment I at apex, 4.3–4.6× as long as wide, 0.5–0.6× as long as posterior width of pronotum, 0.7–0.8× as long as width of head; pronotum 2.1–2.2× as wide as long, 1.2–1.3× as wide as head.</p><p><bold><italic>Genitalia</italic>.</bold> Right paramere spoon-shaped, with long, straight apical process. Right paramere with short and straight apical process and broadly rounded sensory lobe. Vesica with gradually curved and comparatively long apical blades tightly adjoining each other along their entire length, with length of larger blade distinctly exceeding distance between its base and secondary gonopore (Fig. <xref ref-type="fig" rid="F8">8F, G</xref>).</p><p><bold>Female. <italic>Coloration, surface, and vestiture</italic>.</bold> As in male (Fig. <xref ref-type="fig" rid="F3">3L</xref>).</p><p><bold><italic>Structure</italic>.</bold> Body 2.4–2.6× as long as posterior width of pronotum; total length 2.2–2.4; vertex 2.3–2.7× as wide as eye; segment II distinctly somewhat wider than in male, 1.6–1.7× as wide at midpoint as segment I at apex, 3.9–4.2× as long as wide, 0.6× as long as posterior width of pronotum, 0.7–0.8× as long as width of head; pronotum 2.1–2.2× as wide as long, 1.3× as wide as head.</p><p><bold><italic>Genitalia</italic>.</bold> Dorsal labiate plate with large and wide, broadly oval at base, apically tapering sclerotized rings.</p></tp:treatment-sec><tp:treatment-sec sec-type="distribution" id="SECID0EO4DI"><title>Distribution.</title><p>Spain (<xref ref-type="bibr" rid="B54">Wagner 1960</xref>: Sierra Nevada; <xref ref-type="bibr" rid="B6">Ehanno 1987</xref>: Navarre; <xref ref-type="bibr" rid="B41">Ribes et al. 2004</xref>: Catalonia; <xref ref-type="bibr" rid="B36">Pagola-Carte and Zabalegui 2007</xref>: Araba and Navarre), southern France (<xref ref-type="bibr" rid="B57">Wagner 1975a</xref>: <tp:taxon-name><tp:taxon-name-part taxon-name-part-type="genus" reg="Corsica">Corsica</tp:taxon-name-part></tp:taxon-name>; <xref ref-type="bibr" rid="B6">Ehanno 1987</xref>: Pyrénées-Orientales), Greece (<xref ref-type="bibr" rid="B42">Rieger 2012</xref>: Laconia; <xref ref-type="bibr" rid="B11">Heckmann et al. 2015</xref>: Peloponnese, Western Thrace, Crete). An indication from Italy (Faraci and Rizzotti Vlach 1995) was based on specimens collected by A. Melber in Saltino and Montemignaio, Tuscany from <italic><tp:taxon-name><tp:taxon-name-part taxon-name-part-type="genus" reg="Cytisus">Cytisus</tp:taxon-name-part><tp:taxon-name-part taxon-name-part-type="species" reg="scoparius">scoparius</tp:taxon-name-part></tp:taxon-name></italic> L. (<xref ref-type="bibr" rid="B34">Melber 1993</xref>) and partly retained at the Museum of Verona. Franco Faraci kindly provided us with pictures of one specimen from Secchieta Mt. which may belong to <italic><tp:taxon-name><tp:taxon-name-part taxon-name-part-type="genus" reg="Salicarus">S.</tp:taxon-name-part><tp:taxon-name-part taxon-name-part-type="species" reg="genistae">genistae</tp:taxon-name-part></tp:taxon-name></italic> and requires further confirmation of the species identity.</p></tp:treatment-sec><tp:treatment-sec sec-type="host" id="SECID0EBAAK"><title>Host.</title><p><italic><tp:taxon-name><tp:taxon-name-part taxon-name-part-type="genus" reg="Genista">Genista</tp:taxon-name-part><tp:taxon-name-part taxon-name-part-type="species" reg="versicolor">versicolor</tp:taxon-name-part></tp:taxon-name></italic> Boiss. (<xref ref-type="bibr" rid="B57">Wagner 1975a</xref>, as <italic><tp:taxon-name><tp:taxon-name-part taxon-name-part-type="genus" reg="Genista">Genista</tp:taxon-name-part><tp:taxon-name-part taxon-name-part-type="species" reg="baetica">baetica</tp:taxon-name-part></tp:taxon-name></italic> Spach.), <italic><tp:taxon-name><tp:taxon-name-part taxon-name-part-type="genus" reg="Genista">Genista</tp:taxon-name-part><tp:taxon-name-part taxon-name-part-type="species" reg="scorpius">scorpius</tp:taxon-name-part></tp:taxon-name></italic> (L.) DC. (<xref ref-type="bibr" rid="B41">Ribes et al. 2004</xref>; <xref ref-type="bibr" rid="B36">Pagola-Carte and Zabalegui 2007</xref>), <italic><tp:taxon-name><tp:taxon-name-part taxon-name-part-type="genus" reg="Echinospartum">Echinospartum</tp:taxon-name-part><tp:taxon-name-part taxon-name-part-type="species" reg="horridum">horridum</tp:taxon-name-part></tp:taxon-name></italic> (Vahl) Rothm. (<xref ref-type="bibr" rid="B6">Ehanno 1987</xref>, as <italic><tp:taxon-name><tp:taxon-name-part taxon-name-part-type="genus" reg="Genista">Genista</tp:taxon-name-part><tp:taxon-name-part taxon-name-part-type="species" reg="horrida">horrida</tp:taxon-name-part></tp:taxon-name></italic>).</p></tp:treatment-sec><tp:treatment-sec sec-type="discussion" id="SECID0EOCAK"><title>Discussion.</title><p><xref ref-type="bibr" rid="B10">Goula and Ribes (1995)</xref>, followed by <xref ref-type="bibr" rid="B18">Kerzhner and Josifov (1999)</xref> suspected that <italic><tp:taxon-name><tp:taxon-name-part taxon-name-part-type="genus" reg="Salicarus">S.</tp:taxon-name-part><tp:taxon-name-part taxon-name-part-type="species" reg="perpusillus">perpusillus</tp:taxon-name-part></tp:taxon-name></italic> is a junior synonym of <italic><tp:taxon-name><tp:taxon-name-part taxon-name-part-type="genus" reg="Salicarus">S.</tp:taxon-name-part><tp:taxon-name-part taxon-name-part-type="species" reg="nitidus">nitidus</tp:taxon-name-part></tp:taxon-name></italic>. <xref ref-type="bibr" rid="B11">Heckmann et al. (2015)</xref> argued that these species can be distinguished based on their sizes, antennal proportions, and the shape of the vesica. Our observations indicate that distinctions in size and antennal segment II are not reliable diagnostic features, but these species can be differentiated by distinctions in the mutual arrangement of their apical blades (see Diagnosis).</p></tp:treatment-sec><tp:treatment-sec><!--Section generated to contain objects referenced in tp:taxon-treatment.--><fig id="F3" position="float" orientation="portrait"><object-id xmlns:xlink="http://www.w3.org/1999/xlink" content-type="doi" xlink:type="simple">10.3897/zookeys.1211.129660.figure3</object-id><object-id xmlns:xlink="http://www.w3.org/1999/xlink" content-type="arpha" xlink:type="simple">9D5289E3-0A2B-5E93-922E-FA491D882EFB</object-id><label>Figure 3.</label><caption><p>Dorsal habitus <bold>A, B</bold> ♂ <italic><tp:taxon-name><tp:taxon-name-part taxon-name-part-type="genus" reg="Salicarus">Salicarus</tp:taxon-name-part><tp:taxon-name-part taxon-name-part-type="species" reg="urnammu">urnammu</tp:taxon-name-part></tp:taxon-name></italic><bold>C, D</bold> ♀ <italic><tp:taxon-name><tp:taxon-name-part taxon-name-part-type="genus" reg="Salicarus">S.</tp:taxon-name-part><tp:taxon-name-part taxon-name-part-type="species" reg="urnammu">urnammu</tp:taxon-name-part></tp:taxon-name></italic><bold>E</bold> ♂ paratype of <italic><tp:taxon-name><tp:taxon-name-part taxon-name-part-type="genus" reg="Salicarus">S.</tp:taxon-name-part><tp:taxon-name-part taxon-name-part-type="species" reg="cavinotum">cavinotum</tp:taxon-name-part></tp:taxon-name></italic><bold>F</bold> ♀ paratype of <italic><tp:taxon-name><tp:taxon-name-part taxon-name-part-type="genus" reg="Salicarus">S.</tp:taxon-name-part><tp:taxon-name-part taxon-name-part-type="species" reg="cavinotum">cavinotum</tp:taxon-name-part></tp:taxon-name></italic><bold>G</bold> ♂ <italic><tp:taxon-name><tp:taxon-name-part taxon-name-part-type="genus" reg="Salicarus">S.</tp:taxon-name-part><tp:taxon-name-part taxon-name-part-type="species" reg="genistae">genistae</tp:taxon-name-part></tp:taxon-name></italic><bold>H</bold> ♀ <italic><tp:taxon-name><tp:taxon-name-part taxon-name-part-type="genus" reg="Salicarus">S.</tp:taxon-name-part><tp:taxon-name-part taxon-name-part-type="species" reg="genistae">genistae</tp:taxon-name-part></tp:taxon-name></italic><bold>I</bold> ♂ <italic><tp:taxon-name><tp:taxon-name-part taxon-name-part-type="genus" reg="Salicarus">S.</tp:taxon-name-part><tp:taxon-name-part taxon-name-part-type="species" reg="nitidus">nitidus</tp:taxon-name-part></tp:taxon-name></italic><bold>G</bold> ♀ <italic><tp:taxon-name><tp:taxon-name-part taxon-name-part-type="genus" reg="Salicarus">S.</tp:taxon-name-part><tp:taxon-name-part taxon-name-part-type="species" reg="nitidus">nitidus</tp:taxon-name-part></tp:taxon-name></italic><bold>K</bold> ♂ holotype of <italic><tp:taxon-name><tp:taxon-name-part taxon-name-part-type="genus" reg="Salicarus">S.</tp:taxon-name-part><tp:taxon-name-part taxon-name-part-type="species" reg="perpusillus">perpusillus</tp:taxon-name-part></tp:taxon-name></italic><bold>L</bold> ♀ <italic><tp:taxon-name><tp:taxon-name-part taxon-name-part-type="genus" reg="Salicarus">S.</tp:taxon-name-part><tp:taxon-name-part taxon-name-part-type="species" reg="perpusillus">perpusillus</tp:taxon-name-part></tp:taxon-name></italic>.</p></caption><graphic xmlns:xlink="http://www.w3.org/1999/xlink" xlink:href="zookeys-1211-057_article-129660__-g003.jpg" position="float" orientation="portrait" xlink:type="simple" id="oo_1126624.jpg"><uri content-type="original_file" xlink:type="simple">https://binary.pensoft.net/fig/1126624</uri></graphic></fig><fig id="F5" position="float" orientation="portrait"><object-id xmlns:xlink="http://www.w3.org/1999/xlink" content-type="doi" xlink:type="simple">10.3897/zookeys.1211.129660.figure5</object-id><object-id xmlns:xlink="http://www.w3.org/1999/xlink" content-type="arpha" xlink:type="simple">9001254F-D6DA-562A-86CC-8F8FCD316094</object-id><label>Figure 5.</label><caption><p>Head, pronotum, and vestiture <bold>A, B</bold> paratype of <italic><tp:taxon-name><tp:taxon-name-part taxon-name-part-type="genus" reg="Salicarus">Salicarus</tp:taxon-name-part><tp:taxon-name-part taxon-name-part-type="species" reg="cavinotum">cavinotum</tp:taxon-name-part></tp:taxon-name></italic>, head and pronotum in dorsal view: <bold>A</bold> ♂ <bold>B</bold> ♀ <bold>C, G</bold><italic><tp:taxon-name><tp:taxon-name-part taxon-name-part-type="genus" reg="Salicarus">S.</tp:taxon-name-part><tp:taxon-name-part taxon-name-part-type="species" reg="genistae">genistae</tp:taxon-name-part></tp:taxon-name></italic>, head and pronotum in dorsal view: <bold>C</bold> ♂ <bold>G</bold> ♀ <bold>D–F</bold> paratypes of <italic><tp:taxon-name><tp:taxon-name-part taxon-name-part-type="genus" reg="Salicarus">S.</tp:taxon-name-part><tp:taxon-name-part taxon-name-part-type="species" reg="perpusillus">perpusillus</tp:taxon-name-part></tp:taxon-name></italic>: <bold>D</bold> ♂ head and pronotum in dorsal view <bold>E</bold> ♀ head and pronotum in dorsal view <bold>F</bold> ♀ vestiture on dorsum and legs <bold>H–I</bold><italic><tp:taxon-name><tp:taxon-name-part taxon-name-part-type="genus" reg="Salicarus">S.</tp:taxon-name-part><tp:taxon-name-part taxon-name-part-type="species" reg="nitidus">nitidus</tp:taxon-name-part></tp:taxon-name></italic>, head and pronotum in dorsal view: <bold>H</bold> ♂ <bold>I</bold> ♀.</p></caption><graphic xmlns:xlink="http://www.w3.org/1999/xlink" xlink:href="zookeys-1211-057_article-129660__-g005.jpg" position="float" orientation="portrait" xlink:type="simple" id="oo_1126626.jpg"><uri content-type="original_file" xlink:type="simple">https://binary.pensoft.net/fig/1126626</uri></graphic></fig><fig id="F8" position="float" orientation="portrait"><object-id xmlns:xlink="http://www.w3.org/1999/xlink" content-type="doi" xlink:type="simple">10.3897/zookeys.1211.129660.figure8</object-id><object-id xmlns:xlink="http://www.w3.org/1999/xlink" content-type="arpha" xlink:type="simple">A90EC5D4-77A4-520D-9B63-1F194D46F514</object-id><label>Figure 8.</label><caption><p>Vesica <bold>A</bold><italic><tp:taxon-name><tp:taxon-name-part taxon-name-part-type="genus" reg="Salicarus">Salicarus</tp:taxon-name-part><tp:taxon-name-part taxon-name-part-type="species" reg="cavinotum">cavinotum</tp:taxon-name-part></tp:taxon-name></italic>, paratype <bold>B, C</bold><italic><tp:taxon-name><tp:taxon-name-part taxon-name-part-type="genus" reg="Salicarus">S.</tp:taxon-name-part><tp:taxon-name-part taxon-name-part-type="species" reg="genistae">genistae</tp:taxon-name-part></tp:taxon-name></italic><bold>D, E</bold><italic><tp:taxon-name><tp:taxon-name-part taxon-name-part-type="genus" reg="Salicarus">S.</tp:taxon-name-part><tp:taxon-name-part taxon-name-part-type="species" reg="nitidus">nitidus</tp:taxon-name-part></tp:taxon-name></italic><bold>F, G</bold><italic><tp:taxon-name><tp:taxon-name-part taxon-name-part-type="genus" reg="Salicarus">S.</tp:taxon-name-part><tp:taxon-name-part taxon-name-part-type="species" reg="perpusillus">perpusillus</tp:taxon-name-part></tp:taxon-name></italic>, paratype <bold>H, I</bold> apical part of vesica enlarged: <bold>H</bold><italic><tp:taxon-name><tp:taxon-name-part taxon-name-part-type="genus" reg="Salicarus">S.</tp:taxon-name-part><tp:taxon-name-part taxon-name-part-type="species" reg="genistae">genistae</tp:taxon-name-part></tp:taxon-name></italic><bold>I</bold><italic><tp:taxon-name><tp:taxon-name-part taxon-name-part-type="genus" reg="Salicarus">S.</tp:taxon-name-part><tp:taxon-name-part taxon-name-part-type="species" reg="nitidus">nitidus</tp:taxon-name-part></tp:taxon-name></italic>.</p></caption><graphic xmlns:xlink="http://www.w3.org/1999/xlink" xlink:href="zookeys-1211-057_article-129660__-g008.jpg" position="float" orientation="portrait" xlink:type="simple" id="oo_1126629.jpg"><uri content-type="original_file" xlink:type="simple">https://binary.pensoft.net/fig/1126629</uri></graphic></fig></tp:treatment-sec><ref-list><ref id="B57"><mixed-citation xmlns:xlink="http://www.w3.org/1999/xlink" xlink:type="simple"><person-group><name name-style="western"><surname>Wagner</surname><given-names>E</given-names></name></person-group> (<year>1975a</year>) Die <tp:taxon-name><tp:taxon-name-part taxon-name-part-type="family">Miridae</tp:taxon-name-part></tp:taxon-name> Hahn, 183l, des Mittelmeerraumes und der Makaronesischen Inseln (<tp:taxon-name><tp:taxon-name-part taxon-name-part-type="order">Hemiptera</tp:taxon-name-part></tp:taxon-name>, <tp:taxon-name><tp:taxon-name-part taxon-name-part-type="suborder">Heteroptera</tp:taxon-name-part></tp:taxon-name>). Teil 3. Entomologische Abhandlungen 40 Suppl., [ii +] 483 pp. <ext-link xlink:href="10.1515/9783112653241" ext-link-type="doi" xlink:type="simple">https://doi.org/10.1515/9783112653241</ext-link></mixed-citation></ref><ref id="B11"><mixed-citation xmlns:xlink="http://www.w3.org/1999/xlink" xlink:type="simple"><person-group><name name-style="western"><surname>Heckmann</surname><given-names>R</given-names></name><name name-style="western"><surname>Strauß</surname><given-names>G</given-names></name><name name-style="western"><surname>Rietschel</surname><given-names>S</given-names></name></person-group> (<year>2015</year>) <article-title>Die Heteropterenfauna Kretas.</article-title><source>Carolinea</source><volume>7</volume>: <fpage>83</fpage>–<lpage>130</lpage>.</mixed-citation></ref><ref id="B24"><mixed-citation xmlns:xlink="http://www.w3.org/1999/xlink" xlink:type="simple"><person-group><name name-style="western"><surname>Konstantinov</surname><given-names>FV</given-names></name></person-group> (<year>2023</year>) <article-title>Plant bugs with swollen antennae: a morphology-based phylogenetic analysis of <italic><tp:taxon-name><tp:taxon-name-part taxon-name-part-type="genus">Heterocapillus</tp:taxon-name-part></tp:taxon-name></italic> Wagner, 1960 and related genera (<tp:taxon-name><tp:taxon-name-part taxon-name-part-type="order">Hemiptera</tp:taxon-name-part></tp:taxon-name>: <tp:taxon-name><tp:taxon-name-part taxon-name-part-type="family">Miridae</tp:taxon-name-part></tp:taxon-name>: <tp:taxon-name><tp:taxon-name-part taxon-name-part-type="subfamily">Phylinae</tp:taxon-name-part></tp:taxon-name>).</article-title><source>Arthropod Systematics &amp; Phylogeny</source><volume>81</volume>: <fpage>845</fpage>–<lpage>879</lpage>. <ext-link xlink:href="10.3897/asp.81.e104396" ext-link-type="doi" xlink:type="simple">https://doi.org/10.3897/asp.81.e104396</ext-link></mixed-citation></ref><ref id="B54"><mixed-citation xmlns:xlink="http://www.w3.org/1999/xlink" xlink:type="simple"><person-group><name name-style="western"><surname>Wagner</surname><given-names>E</given-names></name></person-group> (<year>1960</year>) <article-title>Beitrag zur Systematik der Gattung <italic><tp:taxon-name><tp:taxon-name-part taxon-name-part-type="genus">Atractotomus</tp:taxon-name-part></tp:taxon-name></italic> Fiber 1858 (Hem. Het. <tp:taxon-name><tp:taxon-name-part taxon-name-part-type="family">Miridae</tp:taxon-name-part></tp:taxon-name>).</article-title><source>Trabajos del Museo de Zoologia, Barcelona</source><volume>2</volume>: <fpage>2</fpage>–<lpage>4</lpage>.</mixed-citation></ref><ref id="B6"><mixed-citation xmlns:xlink="http://www.w3.org/1999/xlink" xlink:type="simple"><person-group><name name-style="western"><surname>Ehanno</surname><given-names>B</given-names></name></person-group> (<year>1987</year>) Les hétéroptères mirides de France. Tome 2A: Inventaire et synthèses écologiques. Inventaires de Faune et de Flore, Paris.</mixed-citation></ref><ref id="B41"><mixed-citation xmlns:xlink="http://www.w3.org/1999/xlink" xlink:type="simple"><person-group><name name-style="western"><surname>Ribes</surname><given-names>J</given-names></name><name name-style="western"><surname>Serra</surname><given-names>A</given-names></name><name name-style="western"><surname>Goula</surname><given-names>M</given-names></name></person-group> (<year>2004</year>) Catàleg dels heteròpters de Catalunya (<tp:taxon-name><tp:taxon-name-part taxon-name-part-type="class">Insecta</tp:taxon-name-part></tp:taxon-name>, <tp:taxon-name><tp:taxon-name-part taxon-name-part-type="order">Hemiptera</tp:taxon-name-part></tp:taxon-name>, <tp:taxon-name><tp:taxon-name-part taxon-name-part-type="suborder">Heteroptera</tp:taxon-name-part></tp:taxon-name>). Institut d’Estudis Catalans, Barcelona.</mixed-citation></ref><ref id="B36"><mixed-citation xmlns:xlink="http://www.w3.org/1999/xlink" xlink:type="simple"><person-group><name name-style="western"><surname>Pagola-Carte</surname><given-names>S</given-names></name><name name-style="western"><surname>Zabalegui</surname><given-names>I</given-names></name></person-group> (<year>2007</year>) <article-title>Nuevos e interesantes registros de <tp:taxon-name><tp:taxon-name-part taxon-name-part-type="family">Miridae</tp:taxon-name-part></tp:taxon-name> (<tp:taxon-name><tp:taxon-name-part taxon-name-part-type="order">Hemiptera</tp:taxon-name-part></tp:taxon-name>: <tp:taxon-name><tp:taxon-name-part taxon-name-part-type="suborder">Heteroptera</tp:taxon-name-part></tp:taxon-name>) en el Pais Vasco (norte de la Peninsula Iberica).</article-title><source>Heteropterus Revista de Entomologia</source><volume>7</volume>(<issue>1</issue>): <fpage>33</fpage>–<lpage>56</lpage>.</mixed-citation></ref><ref id="B42"><mixed-citation xmlns:xlink="http://www.w3.org/1999/xlink" xlink:type="simple"><person-group><name name-style="western"><surname>Rieger</surname><given-names>C</given-names></name></person-group> (<year>2012</year>) <article-title>Notes on the distribution of some Palearctic <tp:taxon-name><tp:taxon-name-part taxon-name-part-type="suborder">Heteroptera</tp:taxon-name-part></tp:taxon-name>.</article-title><source>Entomologische Zeitschrift Stuttgart</source><volume>122</volume>(<issue>3</issue>): <fpage>133</fpage>–<lpage>134</lpage>.</mixed-citation></ref><ref id="B34"><mixed-citation xmlns:xlink="http://www.w3.org/1999/xlink" xlink:type="simple"><person-group><name name-style="western"><surname>Melber</surname><given-names>A</given-names></name></person-group> (<year>1993</year>) <article-title>Beitrag zur Kenntnis der Heteropterenfauna des toskanischen Apennins (<tp:taxon-name><tp:taxon-name-part taxon-name-part-type="class">Insecta</tp:taxon-name-part></tp:taxon-name>, <tp:taxon-name><tp:taxon-name-part taxon-name-part-type="suborder">Heteroptera</tp:taxon-name-part></tp:taxon-name>).</article-title><source>Bollettino del Museo Civico Storia naturale di Verona</source><volume>17</volume>: <fpage>293</fpage>–<lpage>356</lpage>.</mixed-citation></ref><ref id="B10"><mixed-citation xmlns:xlink="http://www.w3.org/1999/xlink" xlink:type="simple"><person-group><name name-style="western"><surname>Goula</surname><given-names>M</given-names></name><name name-style="western"><surname>Ribes</surname><given-names>J</given-names></name></person-group> (<year>1995</year>) <article-title>Lista de especies de los <tp:taxon-name><tp:taxon-name-part taxon-name-part-type="family">Miridae</tp:taxon-name-part></tp:taxon-name> de Cataluna (<tp:taxon-name><tp:taxon-name-part taxon-name-part-type="class">Insecta</tp:taxon-name-part></tp:taxon-name>, <tp:taxon-name><tp:taxon-name-part taxon-name-part-type="suborder">Heteroptera</tp:taxon-name-part></tp:taxon-name>.</article-title><source>Boletin de la Asociacion Española de Entomologia</source><volume>19</volume>: <fpage>175</fpage>–<lpage>217</lpage>.</mixed-citation></ref><ref id="B18"><mixed-citation xmlns:xlink="http://www.w3.org/1999/xlink" xlink:type="simple"><person-group><name name-style="western"><surname>Kerzhner</surname><given-names>IM</given-names></name><name name-style="western"><surname>Josifov</surname><given-names>M</given-names></name></person-group> (<year>1999</year>) <article-title><tp:taxon-name><tp:taxon-name-part taxon-name-part-type="family">Miridae</tp:taxon-name-part></tp:taxon-name> Hahn, 1833.</article-title> In: <person-group><name name-style="western"><surname>Aukema</surname><given-names>B</given-names></name><name name-style="western"><surname>Rieger</surname><given-names>C</given-names></name></person-group> (<role>Eds</role>) <issue-title>Catalogue of the Heteroptera of the Palaearctic Region, Vol.</issue-title><source>3. The Netherlands Entomological Society, Amsterdam</source>, <fpage>1</fpage>–<lpage>576</lpage>.</mixed-citation></ref></ref-list></tp:taxon-treatment>
