# Supplementary material for: ﻿Review of the genus Salicarus (Hemiptera, Heteroptera, Miridae)
Source: Zookeys. 2024 Sep 2;1211:57–100. doi: 10.3897/zookeys.1211.129660 (PMC11384904; doi:10.3897/zookeys.1211.129660)
Supplement: XML Treatment for Salicarus concinnus [file zookeys.1211.129660-treatment6.xml]

<!DOCTYPE tp:taxon-treatment
  PUBLIC "-//TaxonX//DTD Taxonomic Treatment Publishing DTD v0 20100105//EN" "tax-treatment-NSO.dtd">
<tp:taxon-treatment xmlns:tp="http://www.plazi.org/taxpub"><tp:treatment-meta><kwd-group><label>Taxon classification</label><kwd>
                <named-content content-type="kingdom">Animalia</named-content>
              </kwd><kwd>
                <named-content content-type="order">Hemiptera</named-content>
              </kwd><kwd>
                <named-content content-type="family">Miridae</named-content>
              </kwd></kwd-group><mixed-citation publication-type="journal"><person-group><name><surname>Konstantinov</surname><given-names>Fedor V.</given-names></name><name><surname>Hosseini</surname><given-names>Reza</given-names></name></person-group><article-title>﻿Review of the genus <italic><tp:taxon-name><tp:taxon-name-part taxon-name-part-type="genus" reg="Salicarus">Salicarus</tp:taxon-name-part></tp:taxon-name></italic> (<tp:taxon-name><tp:taxon-name-part taxon-name-part-type="order">Hemiptera</tp:taxon-name-part></tp:taxon-name>, <tp:taxon-name><tp:taxon-name-part taxon-name-part-type="suborder">Heteroptera</tp:taxon-name-part></tp:taxon-name>, <tp:taxon-name><tp:taxon-name-part taxon-name-part-type="family">Miridae</tp:taxon-name-part></tp:taxon-name>)</article-title><source>Zookeys</source><day>02</day><month>09</month><year>2024</year><volume>1211</volume><fpage>57</fpage><lpage>100</lpage><pub-id pub-id-type="doi">10.3897/zookeys.1211.129660</pub-id></mixed-citation></tp:treatment-meta><tp:nomenclature><label>﻿</label><tp:taxon-name>
              <object-id xmlns:xlink="http://www.w3.org/1999/xlink" content-type="arpha" xlink:type="simple">1F766A8B-54B8-54ED-B083-BD5C21854069</object-id>
              <tp:taxon-name-part taxon-name-part-type="genus" reg="Salicarus">Salicarus</tp:taxon-name-part>
              <tp:taxon-name-part taxon-name-part-type="species" reg="concinnus">concinnus</tp:taxon-name-part>
            </tp:taxon-name><tp:taxon-authority>V. G. Putshkov, 1977</tp:taxon-authority><xref ref-type="fig" rid="F1">Figs 1A–F</xref><xref ref-type="fig" rid="F4">, 4A–C</xref><xref ref-type="fig" rid="F7">, 7A, B</xref><xref ref-type="fig" rid="F9">, 9 A–C</xref><xref ref-type="fig" rid="F10">, 10A, B</xref><tp:nomenclature-citation-list><tp:nomenclature-citation><tp:taxon-name><tp:taxon-name-part taxon-name-part-type="genus" reg="Salicarus">Salicarus</tp:taxon-name-part> (<tp:taxon-name-part taxon-name-part-type="subgenus" reg="Salicarus">Salicarus</tp:taxon-name-part>) <tp:taxon-name-part taxon-name-part-type="species" reg="concinnus">concinnus</tp:taxon-name-part></tp:taxon-name><comment>V. G. Putshkov, 1977: 365.</comment></tp:nomenclature-citation><tp:nomenclature-citation><tp:taxon-name>
                  <tp:taxon-name-part taxon-name-part-type="genus" reg="Salicarus">Salicarus</tp:taxon-name-part>
                  <tp:taxon-name-part taxon-name-part-type="species" reg="concinnus">concinnus</tp:taxon-name-part>
                </tp:taxon-name><comment>: <xref ref-type="bibr" rid="B24">Konstantinov (2023)</xref>: 874 (phylogenetic placement, figures, discussion).</comment></tp:nomenclature-citation></tp:nomenclature-citation-list></tp:nomenclature><tp:treatment-sec sec-type="material" id="SECID0EBHAK"><title>Material examined.</title><p><bold><italic>Holotype</italic>: Tajikistan</bold> • ♂ Kondara Canyon, Valley of Varzob River, <named-content xmlns:xlink="http://www.w3.org/1999/xlink" content-type="dwc:verbatimCoordinates" xlink:type="simple"><named-content content-type="geo-json" specific-use="{&#34;type&#34;:&#34;Point&#34;,&#34;coordinates&#34;:[68.833330,38.833330]}" id="NCID0EPHAK" xlink:type="simple">38.83333°N, 68.83333°E</named-content></named-content>, 1100 m, 08 Jul 1955, Lopatin, (AMNH_PBI 00233863) (<named-content xmlns:xlink="http://www.w3.org/1999/xlink" content-type="dwc:institutional_code" xlink:title="Zoological Institute, Russian Academy of Sciences" xlink:href="http://grbio.org/institution/zoological-institute-russian-academy-sciences" xlink:type="simple">ZISP</named-content>). <bold><italic>Paratypes</italic>: Kazakhstan</bold> • <bold><italic>South Kazakhstan Prov.</italic></bold>: Daubaba nr Tyul’kubas, Shimkent Dist., <named-content xmlns:xlink="http://www.w3.org/1999/xlink" content-type="dwc:verbatimCoordinates" xlink:type="simple"><named-content content-type="geo-json" specific-use="{&#34;type&#34;:&#34;Point&#34;,&#34;coordinates&#34;:[70.266660,42.466660]}" id="NCID0ECIAK" xlink:type="simple">42.46666°N, 70.26666°E</named-content></named-content>, 18 Jun 1966, Unknown collector, <tp:taxon-name><tp:taxon-name-part taxon-name-part-type="genus" reg="Salix">Salix</tp:taxon-name-part></tp:taxon-name> sp. (<tp:taxon-name><tp:taxon-name-part taxon-name-part-type="family">Salicaceae</tp:taxon-name-part></tp:taxon-name>), 1♂ (AMNH_PBI 00233874) (<named-content xmlns:xlink="http://www.w3.org/1999/xlink" content-type="dwc:institutional_code" xlink:title="Zoological Institute, Russian Academy of Sciences" xlink:href="http://grbio.org/institution/zoological-institute-russian-academy-sciences" xlink:type="simple">ZISP</named-content>). <bold>Kyrgyzstan</bold> • Gava, <named-content xmlns:xlink="http://www.w3.org/1999/xlink" content-type="dwc:verbatimCoordinates" xlink:type="simple"><named-content content-type="geo-json" specific-use="{&#34;type&#34;:&#34;Point&#34;,&#34;coordinates&#34;:[72.833330,41.266660]}" id="NCID0E2IAK" xlink:type="simple">41.26666°N, 72.83333°E</named-content></named-content>, 03 Aug 1937, A. N. Kiritshenko, 2♂ (AMNH_PBI 00233872, AMNH_PBI 00233873) (<named-content xmlns:xlink="http://www.w3.org/1999/xlink" content-type="dwc:institutional_code" xlink:title="Zoological Institute, Russian Academy of Sciences" xlink:href="http://grbio.org/institution/zoological-institute-russian-academy-sciences" xlink:type="simple">ZISP</named-content>). Tajikistan • Kondara Canyon, Valley of Varzob River, <named-content xmlns:xlink="http://www.w3.org/1999/xlink" content-type="dwc:verbatimCoordinates" xlink:type="simple"><named-content content-type="geo-json" specific-use="{&#34;type&#34;:&#34;Point&#34;,&#34;coordinates&#34;:[68.833330,38.833330]}" id="NCID0EHJAK" xlink:type="simple">38.83333°N, 68.83333°E</named-content></named-content>, 1100 m, 19 Jun 1937, Gussakovskiy, 1♀ (AMNH_PBI 00233768) (<named-content xmlns:xlink="http://www.w3.org/1999/xlink" content-type="dwc:institutional_code" xlink:title="Zoological Institute, Russian Academy of Sciences" xlink:href="http://grbio.org/institution/zoological-institute-russian-academy-sciences" xlink:type="simple">ZISP</named-content>) • 30 Jun 1943, A. N. Kiritshenko, 2♂ (AMNH_PBI 00233866, AMNH_PBI 00233867), 4♀ (AMNH_PBI 00233761-AMNH_PBI 00233764) (<named-content xmlns:xlink="http://www.w3.org/1999/xlink" content-type="dwc:institutional_code" xlink:title="Zoological Institute, Russian Academy of Sciences" xlink:href="http://grbio.org/institution/zoological-institute-russian-academy-sciences" xlink:type="simple">ZISP</named-content>) • 05 Jul 1943, A. N. Kiritshenko, 1♀ (AMNH_PBI 00233760) (<named-content xmlns:xlink="http://www.w3.org/1999/xlink" content-type="dwc:institutional_code" xlink:title="Zoological Institute, Russian Academy of Sciences" xlink:href="http://grbio.org/institution/zoological-institute-russian-academy-sciences" xlink:type="simple">ZISP</named-content>) • 10 Jun 1955, Zakieva, 1♀ (AMNH_PBI 00233769) (<named-content xmlns:xlink="http://www.w3.org/1999/xlink" content-type="dwc:institutional_code" xlink:title="Zoological Institute, Russian Academy of Sciences" xlink:href="http://grbio.org/institution/zoological-institute-russian-academy-sciences" xlink:type="simple">ZISP</named-content>) • 16 Jun 1955, Lopatin, 1♀ (AMNH_PBI 00233758) (<named-content xmlns:xlink="http://www.w3.org/1999/xlink" content-type="dwc:institutional_code" xlink:title="Zoological Institute, Russian Academy of Sciences" xlink:href="http://grbio.org/institution/zoological-institute-russian-academy-sciences" xlink:type="simple">ZISP</named-content>) • 08 Jul 1955, Lopatin, 1♂ (AMNH_PBI 00233864), 2♀ (AMNH_PBI 00233756, AMNH_PBI 00233757) (<named-content xmlns:xlink="http://www.w3.org/1999/xlink" content-type="dwc:institutional_code" xlink:title="Zoological Institute, Russian Academy of Sciences" xlink:href="http://grbio.org/institution/zoological-institute-russian-academy-sciences" xlink:type="simple">ZISP</named-content>) • 09 Jul 1955, Lopatin, 1♂ (AMNH_PBI 00233865), 1♀ (AMNH_PBI 00233759) (<named-content xmlns:xlink="http://www.w3.org/1999/xlink" content-type="dwc:institutional_code" xlink:title="Zoological Institute, Russian Academy of Sciences" xlink:href="http://grbio.org/institution/zoological-institute-russian-academy-sciences" xlink:type="simple">ZISP</named-content>) • 13 Jun 1956, Denisova and Ivanova, 3♀ (AMNH_PBI 00233765-AMNH_PBI 00233767) (<named-content xmlns:xlink="http://www.w3.org/1999/xlink" content-type="dwc:institutional_code" xlink:title="Zoological Institute, Russian Academy of Sciences" xlink:href="http://grbio.org/institution/zoological-institute-russian-academy-sciences" xlink:type="simple">ZISP</named-content>) • 28 Jun 1956, Kiriyanova, 2♀ (AMNH_PBI 00233770, AMNH_PBI 00233771) (<named-content xmlns:xlink="http://www.w3.org/1999/xlink" content-type="dwc:institutional_code" xlink:title="Zoological Institute, Russian Academy of Sciences" xlink:href="http://grbio.org/institution/zoological-institute-russian-academy-sciences" xlink:type="simple">ZISP</named-content>). <bold>Uzbekistan</bold> • Angren River, 15 km NO Angren, <named-content xmlns:xlink="http://www.w3.org/1999/xlink" content-type="dwc:verbatimCoordinates" xlink:type="simple"><named-content content-type="geo-json" specific-use="{&#34;type&#34;:&#34;Point&#34;,&#34;coordinates&#34;:[70.300000,41.100000]}" id="NCID0EVKAK" xlink:type="simple">41.1°N, 70.3°E</named-content></named-content>, 18 Jun 1966, I. M. Kerzhner, 4♀ (AMNH_PBI 00233868-AMNH_PBI 00233871), 8♂ (AMNH_PBI 00233868-AMNH_PBI 00233871) (<named-content xmlns:xlink="http://www.w3.org/1999/xlink" content-type="dwc:institutional_code" xlink:title="Zoological Institute, Russian Academy of Sciences" xlink:href="http://grbio.org/institution/zoological-institute-russian-academy-sciences" xlink:type="simple">ZISP</named-content>) • Karzhantau Mt. Ridge, <named-content xmlns:xlink="http://www.w3.org/1999/xlink" content-type="dwc:verbatimCoordinates" xlink:type="simple"><named-content content-type="geo-json" specific-use="{&#34;type&#34;:&#34;Point&#34;,&#34;coordinates&#34;:[70.033330,41.733330]}" id="NCID0EBLAK" xlink:type="simple">41.73333°N, 70.03333°E</named-content></named-content>, 01 Jul 1939, Obukhova, <italic><tp:taxon-name><tp:taxon-name-part taxon-name-part-type="genus" reg="Salix">Salix</tp:taxon-name-part><tp:taxon-name-part taxon-name-part-type="species" reg="wilhelmsiana">wilhelmsiana</tp:taxon-name-part></tp:taxon-name></italic> (<tp:taxon-name><tp:taxon-name-part taxon-name-part-type="family">Salicaceae</tp:taxon-name-part></tp:taxon-name>), 1♀ (AMNH_PBI 00233773) (<named-content xmlns:xlink="http://www.w3.org/1999/xlink" content-type="dwc:institutional_code" xlink:title="Zoological Institute, Russian Academy of Sciences" xlink:href="http://grbio.org/institution/zoological-institute-russian-academy-sciences" xlink:type="simple">ZISP</named-content>) • Tugay Ugama, Karzhantau Mt. Ridge, <named-content xmlns:xlink="http://www.w3.org/1999/xlink" content-type="dwc:verbatimCoordinates" xlink:type="simple"><named-content content-type="geo-json" specific-use="{&#34;type&#34;:&#34;Point&#34;,&#34;coordinates&#34;:[70.033330,41.733330]}" id="NCID0E4LAK" xlink:type="simple">41.73333°N, 70.03333°E</named-content></named-content>, 17 Jul 1939, Obukhova, <italic><tp:taxon-name><tp:taxon-name-part taxon-name-part-type="genus" reg="Salix">Salix</tp:taxon-name-part></tp:taxon-name></italic> sp. (<tp:taxon-name><tp:taxon-name-part taxon-name-part-type="family">Salicaceae</tp:taxon-name-part></tp:taxon-name>), 4♂ (AMNH_PBI 00233875-AMNH_PBI 00233878), 1♀ (AMNH_PBI 00233772) (<named-content xmlns:xlink="http://www.w3.org/1999/xlink" content-type="dwc:institutional_code" xlink:title="Zoological Institute, Russian Academy of Sciences" xlink:href="http://grbio.org/institution/zoological-institute-russian-academy-sciences" xlink:type="simple">ZISP</named-content>).</p><p><bold><italic>Other specimens examined</italic>: Tajikistan</bold> • 6 km W Kuibyshevsk, Valley of Vakhsh River, <named-content xmlns:xlink="http://www.w3.org/1999/xlink" content-type="dwc:verbatimCoordinates" xlink:type="simple"><named-content content-type="geo-json" specific-use="{&#34;type&#34;:&#34;Point&#34;,&#34;coordinates&#34;:[68.750000,37.966660]}" id="NCID0E3MAK" xlink:type="simple">37.96666°N, 68.75°E</named-content></named-content>, 14 Jul 1943, A. N. Kiritshenko, 1♀ (AMNH_PBI 00233774) (<named-content xmlns:xlink="http://www.w3.org/1999/xlink" content-type="dwc:institutional_code" xlink:title="Zoological Institute, Russian Academy of Sciences" xlink:href="http://grbio.org/institution/zoological-institute-russian-academy-sciences" xlink:type="simple">ZISP</named-content>). <bold>Turkmenistan</bold> • Charshanga, 30 km W Kelif, <named-content xmlns:xlink="http://www.w3.org/1999/xlink" content-type="dwc:verbatimCoordinates" xlink:type="simple"><named-content content-type="geo-json" specific-use="{&#34;type&#34;:&#34;Point&#34;,&#34;coordinates&#34;:[66.015000,37.500000]}" id="NCID0EKNAK" xlink:type="simple">37.5°N, 66.015°E</named-content></named-content>, 07 Jun 1934, Bregetova, 2♀ (AMNH_PBI 00233775, AMNH_PBI 00233776) (<named-content xmlns:xlink="http://www.w3.org/1999/xlink" content-type="dwc:institutional_code" xlink:title="Zoological Institute, Russian Academy of Sciences" xlink:href="http://grbio.org/institution/zoological-institute-russian-academy-sciences" xlink:type="simple">ZISP</named-content>). <bold>Uzbekistan</bold> • Karzhantau Mt. Ridge, <named-content xmlns:xlink="http://www.w3.org/1999/xlink" content-type="dwc:verbatimCoordinates" xlink:type="simple"><named-content content-type="geo-json" specific-use="{&#34;type&#34;:&#34;Point&#34;,&#34;coordinates&#34;:[70.033330,41.733330]}" id="NCID0EYNAK" xlink:type="simple">41.73333°N, 70.03333°E</named-content></named-content>, 01 Jul 1939, Obukhova, <italic><tp:taxon-name><tp:taxon-name-part taxon-name-part-type="genus" reg="Salix">Salix</tp:taxon-name-part><tp:taxon-name-part taxon-name-part-type="species" reg="wilhelmsiana">wilhelmsiana</tp:taxon-name-part></tp:taxon-name></italic> (<tp:taxon-name><tp:taxon-name-part taxon-name-part-type="family">Salicaceae</tp:taxon-name-part></tp:taxon-name>), 1♂ (AMNH_PBI 00233879) (<named-content xmlns:xlink="http://www.w3.org/1999/xlink" content-type="dwc:institutional_code" xlink:title="Zoological Institute, Russian Academy of Sciences" xlink:href="http://grbio.org/institution/zoological-institute-russian-academy-sciences" xlink:type="simple">ZISP</named-content>).</p></tp:treatment-sec><tp:treatment-sec sec-type="diagnosis" id="SECID0EROAK"><title>Diagnosis.</title><p>Recognized by the following combination of characters: Body oval, total length 3.0–3.7; antenna uniformly pale yellow, with thin segment II (Fig. <xref ref-type="fig" rid="F4">4A, B</xref>), coloration of dorsum variable, ranging from entirely or largely brown to pale yellow with darkened basal margin of pronotum (Fig. <xref ref-type="fig" rid="F1">1A–F</xref>); hemelytron clothed with a mixture of short adpressed simple setae and scarce, narrow, apically acuminate, silvery scale-like setae (Fig. <xref ref-type="fig" rid="F4">4C</xref>); pronotum and scutellum with short simple setae only; apical blades of vesica robust, almost straight, and parallel each other (Fig. <xref ref-type="fig" rid="F7">7A, B</xref>).</p><p><italic><tp:taxon-name><tp:taxon-name-part taxon-name-part-type="genus" reg="Salicarus">Salicarus</tp:taxon-name-part><tp:taxon-name-part taxon-name-part-type="species" reg="concinnus">concinnus</tp:taxon-name-part></tp:taxon-name></italic> is most similar in size, body proportions, vestiture, and vesica structure to <italic><tp:taxon-name><tp:taxon-name-part taxon-name-part-type="genus" reg="Salicarus">S.</tp:taxon-name-part><tp:taxon-name-part taxon-name-part-type="species" reg="roseri">roseri</tp:taxon-name-part></tp:taxon-name></italic> and <italic><tp:taxon-name><tp:taxon-name-part taxon-name-part-type="genus" reg="Salicarus">S.</tp:taxon-name-part><tp:taxon-name-part taxon-name-part-type="species" reg="urnammu">urnammu</tp:taxon-name-part></tp:taxon-name></italic>. The vestiture of the dorsum in all three species is mainly composed of short, adpressed simple setae, with the addition of scarce, narrow, apically acuminate scale-like setae on the hemelytron in the case of <italic><tp:taxon-name><tp:taxon-name-part taxon-name-part-type="genus" reg="Salicarus">S.</tp:taxon-name-part><tp:taxon-name-part taxon-name-part-type="species" reg="concinnus">concinnus</tp:taxon-name-part></tp:taxon-name></italic> and <italic><tp:taxon-name><tp:taxon-name-part taxon-name-part-type="genus" reg="Salicarus">S.</tp:taxon-name-part><tp:taxon-name-part taxon-name-part-type="species" reg="urnammu">urnammu</tp:taxon-name-part></tp:taxon-name></italic>. In <italic><tp:taxon-name><tp:taxon-name-part taxon-name-part-type="genus" reg="Salicarus">S.</tp:taxon-name-part><tp:taxon-name-part taxon-name-part-type="species" reg="roseri">roseri</tp:taxon-name-part></tp:taxon-name></italic>, scale-like setae are present on the thoracic pleura only. The color pattern of the dorsum in these species is highly variable, although in <italic><tp:taxon-name><tp:taxon-name-part taxon-name-part-type="genus" reg="Salicarus">S.</tp:taxon-name-part><tp:taxon-name-part taxon-name-part-type="species" reg="concinnus">concinnus</tp:taxon-name-part></tp:taxon-name></italic>, it tends to be more uniform, frequently being either dark brown with a yellowish vertex or whitish yellow with a darkened posterior margin of the pronotum. In contrast, in dark specimens of <italic><tp:taxon-name><tp:taxon-name-part taxon-name-part-type="genus" reg="Salicarus">S.</tp:taxon-name-part><tp:taxon-name-part taxon-name-part-type="species" reg="urnammu">urnammu</tp:taxon-name-part></tp:taxon-name></italic> and pale specimens of <italic><tp:taxon-name><tp:taxon-name-part taxon-name-part-type="genus" reg="Salicarus">S.</tp:taxon-name-part><tp:taxon-name-part taxon-name-part-type="species" reg="roseri">roseri</tp:taxon-name-part></tp:taxon-name></italic>, the anterior part of the pronotum is most frequently darkened, and the hemelytron usually has a more or less darkened endocorium (Figs <xref ref-type="fig" rid="F2">2F–I</xref>, <xref ref-type="fig" rid="F3">3A–D</xref>). The vesica in these species is relatively large, with short and robust, knife-shaped apical blades. However, in both <italic><tp:taxon-name><tp:taxon-name-part taxon-name-part-type="genus" reg="Salicarus">S.</tp:taxon-name-part><tp:taxon-name-part taxon-name-part-type="species" reg="roseri">roseri</tp:taxon-name-part></tp:taxon-name></italic> and <italic><tp:taxon-name><tp:taxon-name-part taxon-name-part-type="genus" reg="Salicarus">S.</tp:taxon-name-part><tp:taxon-name-part taxon-name-part-type="species" reg="urnammu">urnammu</tp:taxon-name-part></tp:taxon-name></italic>, the apical blades of the vesica are apically diverging (Fig. <xref ref-type="fig" rid="F7">7G–J</xref>), while they are parallel to each other in <italic><tp:taxon-name><tp:taxon-name-part taxon-name-part-type="genus" reg="Salicarus">S.</tp:taxon-name-part><tp:taxon-name-part taxon-name-part-type="species" reg="concinnus">concinnus</tp:taxon-name-part></tp:taxon-name></italic> (Fig. <xref ref-type="fig" rid="F7">7A, B</xref>).</p></tp:treatment-sec><tp:treatment-sec sec-type="redescription" id="SECID0E4TAK"><title>Redescription.</title><p><bold>Male. <italic>Coloration</italic>.</bold> Variable, ranging from entirely or largely brown to pale yellow with darkened basal margin of pronotum (Fig. <xref ref-type="fig" rid="F1">1A–C</xref>). <bold><italic>Head</italic></bold>: Brown, with narrow whitish edging along eyes gradually expanding towards vertex to whitish yellow, with large brown spot on frons, sometimes uniformly whitish yellow; vertex always whitish entirely or along posterior margin; antenna uniformly pale yellow; labrum dirty yellow; entire labium brown even in pale specimens, with dark brown segment IV. <bold><italic>Thorax</italic></bold>: Pronotum dorsally ranging from brown, darker towards base, to pale yellow, with narrowly brown posterior margin; lateral sides of pronotum uniformly brown to pale yellow with narrow brown edging; exposed part of mesonotum and scutellum from uniformly brown to pale yellow, sides of mesonotum sometimes with orange tinge. Hemelytron uniformly brown, pale brown or whitish yellow; membrane pale brown, semitransparent. Coxae entirely or basally brown; femora always brown in basal two-thirds, with pale yellow apices; tibiae and tarsi uniformly pale yellow. Thoracic pleura always brown to dark brown. <bold><italic>Abdomen</italic></bold>: Uniformly brown to dark brown.</p><p><bold><italic>Surface and vestiture</italic>.</bold> Dorsum smooth, shiny. Pronotum, scutellum, and hemelytron with short, subequal in length to scale-like setae on hemelytron, adpressed simple setae, usually dark brown, sometimes yellowish; hemelytron additionally with silver scale-like setae; thoracic pleurites clothed with dense scale-like setae only (Fig. <xref ref-type="fig" rid="F4">4A–C</xref>); appendages and abdomen with thin and short, adpressed, whitish simple setae; tibial spines black.</p><p><bold><italic>Structure</italic>.</bold> Body oval, 2.4–2.8× as long as posterior width of pronotum, total length 3.0–3.7; head vertical, rather vide, slightly protruding beyond eyes anteriorly and ventrally; vertex flat, posteriorly attenuate and covering anterior margin of pronotum, 2.1–2.3× as wide as eye; frons weakly convex; clypeus flat, not visible in dorsal view; antennal segment II thin and short, 0.5–0.6× as long as posterior width of pronotum, 0.9× as long as width of head; pronotum with broadly rounded anterior and posterior corners, 1.9–2.1× as wide as long, 1.5–1.6× as wide as head.</p><p><bold><italic>Genitalia</italic>.</bold> Right paramere oval, ~ 1.9× as long as wide, with basal part broadly rounded and expanded proximally beyond basal process; apical process comparatively short, subrectangular (Fig. <xref ref-type="fig" rid="F9">9A</xref>). Left paramere with long, thin, and straight apical process and relatively thin, apically broadly rounded sensory lobe (Fig. <xref ref-type="fig" rid="F9">9B</xref>). Vesica relatively large, with almost straight, robust and parallel subapical blades (Fig. <xref ref-type="fig" rid="F7">7A, B</xref>).</p><p><bold>Female. <italic>Coloration, surface and vestiture</italic>.</bold> As in male (Fig. <xref ref-type="fig" rid="F1">1D–F</xref>). <bold><italic>Structure</italic>.</bold> Similar to male, body 2.3–2.6× as long as posterior width of pronotum; total length 3.0–3.5; vertex 2.3–2.6× as wide as eye; antennal segment II 0.5× as long as posterior width of pronotum, 0.8–0.9× as long as width of head; pronotum 2.0–2.2× as wide as long, 1.5–1.7× as wide as head.</p><p><bold><italic>Genitalia</italic>.</bold> Dorsal labiate plate with large and broadly oval sclerotized rings (Fig. <xref ref-type="fig" rid="F10">10A</xref>). Vestibulum S-shaped, thin (Fig. <xref ref-type="fig" rid="F10">10B</xref>).</p></tp:treatment-sec><tp:treatment-sec sec-type="distribution" id="SECID0EYWAK"><title>Distribution.</title><p>Central Asia. Known from Southern Kazakhstan, Kyrgyzstan, Tajikistan, Turkmenistan, and Uzbekistan (<xref ref-type="bibr" rid="B38">Putshkov 1977</xref>).</p></tp:treatment-sec><tp:treatment-sec sec-type="host" id="SECID0ECXAK"><title>Hosts.</title><p>Feeds on fructiferous <italic><tp:taxon-name><tp:taxon-name-part taxon-name-part-type="genus" reg="Salix">Salix</tp:taxon-name-part></tp:taxon-name></italic> spp. (<xref ref-type="bibr" rid="B38">Putshkov 1977</xref>).</p></tp:treatment-sec><tp:treatment-sec><!--Section generated to contain objects referenced in tp:taxon-treatment.--><fig id="F1" position="float" orientation="portrait"><object-id xmlns:xlink="http://www.w3.org/1999/xlink" content-type="doi" xlink:type="simple">10.3897/zookeys.1211.129660.figure1</object-id><object-id xmlns:xlink="http://www.w3.org/1999/xlink" content-type="arpha" xlink:type="simple">6F6D60A4-E8AB-537F-AB4B-0D0C81D48A25</object-id><label>Figure 1.</label><caption><p>Dorsal habitus <bold>A–C</bold> ♂ paratype of <italic><tp:taxon-name><tp:taxon-name-part taxon-name-part-type="genus" reg="Salicarus">Salicarus</tp:taxon-name-part><tp:taxon-name-part taxon-name-part-type="species" reg="concinnus">concinnus</tp:taxon-name-part></tp:taxon-name></italic><bold>D–F</bold> ♀ paratype of <italic><tp:taxon-name><tp:taxon-name-part taxon-name-part-type="genus" reg="Salicarus">S.</tp:taxon-name-part><tp:taxon-name-part taxon-name-part-type="species" reg="concinnus">concinnus</tp:taxon-name-part></tp:taxon-name></italic><bold>G, H</bold> ♀ <italic><tp:taxon-name><tp:taxon-name-part taxon-name-part-type="genus" reg="Salicarus">S.</tp:taxon-name-part><tp:taxon-name-part taxon-name-part-type="species" reg="fulvicornis">fulvicornis</tp:taxon-name-part></tp:taxon-name></italic><bold>I</bold> ♂ <italic><tp:taxon-name><tp:taxon-name-part taxon-name-part-type="genus" reg="Salicarus">S.</tp:taxon-name-part><tp:taxon-name-part taxon-name-part-type="species" reg="fulvicornis">fulvicornis</tp:taxon-name-part></tp:taxon-name></italic>.</p></caption><graphic xmlns:xlink="http://www.w3.org/1999/xlink" xlink:href="zookeys-1211-057_article-129660__-g001.jpg" position="float" orientation="portrait" xlink:type="simple" id="oo_1126622.jpg"><uri content-type="original_file" xlink:type="simple">https://binary.pensoft.net/fig/1126622</uri></graphic></fig><fig id="F4" position="float" orientation="portrait"><object-id xmlns:xlink="http://www.w3.org/1999/xlink" content-type="doi" xlink:type="simple">10.3897/zookeys.1211.129660.figure4</object-id><object-id xmlns:xlink="http://www.w3.org/1999/xlink" content-type="arpha" xlink:type="simple">5AE04490-294D-52CD-8191-DDAF73D59CB7</object-id><label>Figure 4.</label><caption><p>Head, pronotum, and vestiture <bold>A–C</bold><italic><tp:taxon-name><tp:taxon-name-part taxon-name-part-type="genus" reg="Salicarus">Salicarus</tp:taxon-name-part><tp:taxon-name-part taxon-name-part-type="species" reg="concinnus">concinnus</tp:taxon-name-part></tp:taxon-name></italic> in dorsal view: <bold>A</bold> ♂ paratype, head and pronotum <bold>B</bold> ♀ paratype, head and pronotum <bold>C</bold> ♀ paratype, vestiture on hemelytron <bold>D–F</bold><italic><tp:taxon-name><tp:taxon-name-part taxon-name-part-type="genus" reg="Salicarus">S.</tp:taxon-name-part><tp:taxon-name-part taxon-name-part-type="species" reg="fulvicornis">fulvicornis</tp:taxon-name-part></tp:taxon-name></italic> in dorsal view: <bold>D</bold> ♂ head and pronotum <bold>E</bold> ♀ head and pronotum <bold>F</bold> ♂ vestiture on hemelytron <bold>G–I</bold><italic><tp:taxon-name><tp:taxon-name-part taxon-name-part-type="genus" reg="Salicarus">S.</tp:taxon-name-part><tp:taxon-name-part taxon-name-part-type="species" reg="halimodendri">halimodendri</tp:taxon-name-part></tp:taxon-name></italic> in dorsal view: <bold>G</bold> ♂ paratype <bold>H</bold> ♀ paratype <bold>I</bold> ♂ paratype, vestiture on hemelytron <bold>J–L</bold><italic><tp:taxon-name><tp:taxon-name-part taxon-name-part-type="genus" reg="Salicarus">S.</tp:taxon-name-part><tp:taxon-name-part taxon-name-part-type="species" reg="roseri">roseri</tp:taxon-name-part></tp:taxon-name></italic>: <bold>J</bold> ♂ head and pronotum <bold>K</bold> ♀ head and pronotum <bold>L</bold> head and thoracic pleura in lateral view <bold>M–O</bold><italic><tp:taxon-name><tp:taxon-name-part taxon-name-part-type="genus" reg="Salicarus">S.</tp:taxon-name-part><tp:taxon-name-part taxon-name-part-type="species" reg="urnammu">urnammu</tp:taxon-name-part></tp:taxon-name></italic> in dorsal view: <bold>M</bold> ♂ head and pronotum <bold>N</bold> ♀ head and pronotum <bold>O</bold> ♀ vestiture on hemelytron.</p></caption><graphic xmlns:xlink="http://www.w3.org/1999/xlink" xlink:href="zookeys-1211-057_article-129660__-g004.jpg" position="float" orientation="portrait" xlink:type="simple" id="oo_1126625.jpg"><uri content-type="original_file" xlink:type="simple">https://binary.pensoft.net/fig/1126625</uri></graphic></fig><fig id="F7" position="float" orientation="portrait"><object-id xmlns:xlink="http://www.w3.org/1999/xlink" content-type="doi" xlink:type="simple">10.3897/zookeys.1211.129660.figure7</object-id><object-id xmlns:xlink="http://www.w3.org/1999/xlink" content-type="arpha" xlink:type="simple">E32BC0A1-A6A0-5D50-8DAB-68A2B9064681</object-id><label>Figure 7.</label><caption><p>Vesica in left and right lateral views (left and right columns, respectively) <bold>A, B</bold> paratypes of <italic><tp:taxon-name><tp:taxon-name-part taxon-name-part-type="genus" reg="Salicarus">Salicarus</tp:taxon-name-part><tp:taxon-name-part taxon-name-part-type="species" reg="concinnus">concinnus</tp:taxon-name-part></tp:taxon-name></italic><bold>C, D</bold><italic><tp:taxon-name><tp:taxon-name-part taxon-name-part-type="genus" reg="Salicarus">S.</tp:taxon-name-part><tp:taxon-name-part taxon-name-part-type="species" reg="fulvicornis">fulvicornis</tp:taxon-name-part></tp:taxon-name></italic><bold>E, F</bold> paratype of <italic><tp:taxon-name><tp:taxon-name-part taxon-name-part-type="genus" reg="Salicarus">S.</tp:taxon-name-part><tp:taxon-name-part taxon-name-part-type="species" reg="halimodendri">halimodendri</tp:taxon-name-part></tp:taxon-name></italic><bold>G, H</bold><italic><tp:taxon-name><tp:taxon-name-part taxon-name-part-type="genus" reg="Salicarus">S.</tp:taxon-name-part><tp:taxon-name-part taxon-name-part-type="species" reg="roseri">roseri</tp:taxon-name-part></tp:taxon-name></italic><bold>I, J</bold><italic><tp:taxon-name><tp:taxon-name-part taxon-name-part-type="genus" reg="Salicarus">S.</tp:taxon-name-part><tp:taxon-name-part taxon-name-part-type="species" reg="urnammu">urnammu</tp:taxon-name-part></tp:taxon-name></italic>.</p></caption><graphic xmlns:xlink="http://www.w3.org/1999/xlink" xlink:href="zookeys-1211-057_article-129660__-g007.jpg" position="float" orientation="portrait" xlink:type="simple" id="oo_1126628.jpg"><uri content-type="original_file" xlink:type="simple">https://binary.pensoft.net/fig/1126628</uri></graphic></fig><fig id="F9" position="float" orientation="portrait"><object-id xmlns:xlink="http://www.w3.org/1999/xlink" content-type="doi" xlink:type="simple">10.3897/zookeys.1211.129660.figure9</object-id><object-id xmlns:xlink="http://www.w3.org/1999/xlink" content-type="arpha" xlink:type="simple">70864F1B-D1AB-5AC4-BC38-62BCF205752A</object-id><label>Figure 9.</label><caption><p>Male genitalia <bold>A–C</bold><italic><tp:taxon-name><tp:taxon-name-part taxon-name-part-type="genus" reg="Salicarus">Salicarus</tp:taxon-name-part><tp:taxon-name-part taxon-name-part-type="species" reg="concinnus">concinnus</tp:taxon-name-part></tp:taxon-name></italic>, paratype <bold>D–F</bold><italic><tp:taxon-name><tp:taxon-name-part taxon-name-part-type="genus" reg="Salicarus">S.</tp:taxon-name-part><tp:taxon-name-part taxon-name-part-type="species" reg="genistae">genistae</tp:taxon-name-part></tp:taxon-name></italic><bold>G–I</bold><italic><tp:taxon-name><tp:taxon-name-part taxon-name-part-type="genus" reg="Salicarus">S.</tp:taxon-name-part><tp:taxon-name-part taxon-name-part-type="species" reg="nitidus">nitidus</tp:taxon-name-part></tp:taxon-name></italic><bold>J–L</bold><italic><tp:taxon-name><tp:taxon-name-part taxon-name-part-type="genus" reg="Salicarus">S.</tp:taxon-name-part><tp:taxon-name-part taxon-name-part-type="species" reg="fulvicornis">fulvicornis</tp:taxon-name-part></tp:taxon-name></italic><bold>M–O</bold><italic><tp:taxon-name><tp:taxon-name-part taxon-name-part-type="genus" reg="Salicarus">S.</tp:taxon-name-part><tp:taxon-name-part taxon-name-part-type="species" reg="halimodendri">halimodendri</tp:taxon-name-part></tp:taxon-name></italic>, paratype <bold>P–R</bold><italic><tp:taxon-name><tp:taxon-name-part taxon-name-part-type="genus" reg="Salicarus">S.</tp:taxon-name-part><tp:taxon-name-part taxon-name-part-type="species" reg="roseri">roseri</tp:taxon-name-part></tp:taxon-name></italic><bold>S–U</bold><italic><tp:taxon-name><tp:taxon-name-part taxon-name-part-type="genus" reg="Salicarus">S.</tp:taxon-name-part><tp:taxon-name-part taxon-name-part-type="species" reg="urnammu">urnammu</tp:taxon-name-part></tp:taxon-name></italic><bold>A D G J M P S</bold>: right paramere <bold>B E H K N Q U</bold>: left paramere <bold>C F I L O R U</bold>: apex of phallotheca.</p></caption><graphic xmlns:xlink="http://www.w3.org/1999/xlink" xlink:href="zookeys-1211-057_article-129660__-g009.jpg" position="float" orientation="portrait" xlink:type="simple" id="oo_1126630.jpg"><uri content-type="original_file" xlink:type="simple">https://binary.pensoft.net/fig/1126630</uri></graphic></fig><fig id="F10" position="float" orientation="portrait"><object-id xmlns:xlink="http://www.w3.org/1999/xlink" content-type="doi" xlink:type="simple">10.3897/zookeys.1211.129660.figure10</object-id><object-id xmlns:xlink="http://www.w3.org/1999/xlink" content-type="arpha" xlink:type="simple">B883084D-38E1-58EE-AA58-F8846337CFD0</object-id><label>Figure 10.</label><caption><p>Female genitalia <bold>A, B</bold><italic><tp:taxon-name><tp:taxon-name-part taxon-name-part-type="genus" reg="Salicarus">Salicarus</tp:taxon-name-part><tp:taxon-name-part taxon-name-part-type="species" reg="concinnus">concinnus</tp:taxon-name-part></tp:taxon-name></italic>, paratype: <bold>A</bold> dorsal labiate plate <bold>B</bold> vestibulum <bold>C–E</bold><italic><tp:taxon-name><tp:taxon-name-part taxon-name-part-type="genus" reg="Salicarus">S.</tp:taxon-name-part><tp:taxon-name-part taxon-name-part-type="species" reg="genistae">genistae</tp:taxon-name-part></tp:taxon-name></italic>: <bold>C</bold> dorsal labiate plate <bold>D</bold> posterior wall <bold>E</bold> vestibulum <bold>F</bold><italic><tp:taxon-name><tp:taxon-name-part taxon-name-part-type="genus" reg="Salicarus">S.</tp:taxon-name-part><tp:taxon-name-part taxon-name-part-type="species" reg="halimodendri">halimodendri</tp:taxon-name-part></tp:taxon-name></italic>, posterior wall <bold>G, H</bold><italic><tp:taxon-name><tp:taxon-name-part taxon-name-part-type="genus" reg="Salicarus">S.</tp:taxon-name-part><tp:taxon-name-part taxon-name-part-type="species" reg="roseri">roseri</tp:taxon-name-part></tp:taxon-name></italic>: <bold>G</bold> dorsal labiate plate <bold>H</bold> vestibulum.</p></caption><graphic xmlns:xlink="http://www.w3.org/1999/xlink" xlink:href="zookeys-1211-057_article-129660__-g010.jpg" position="float" orientation="portrait" xlink:type="simple" id="oo_1126631.jpg"><uri content-type="original_file" xlink:type="simple">https://binary.pensoft.net/fig/1126631</uri></graphic></fig><fig id="F2" position="float" orientation="portrait"><object-id xmlns:xlink="http://www.w3.org/1999/xlink" content-type="doi" xlink:type="simple">10.3897/zookeys.1211.129660.figure2</object-id><object-id xmlns:xlink="http://www.w3.org/1999/xlink" content-type="arpha" xlink:type="simple">58DE0E3D-FA6A-5B86-A1DC-EF4DC3335C2A</object-id><label>Figure 2.</label><caption><p>Dorsal habitus <bold>A</bold> ♂ <italic><tp:taxon-name><tp:taxon-name-part taxon-name-part-type="genus" reg="Salicarus">Salicarus</tp:taxon-name-part><tp:taxon-name-part taxon-name-part-type="species" reg="halimodendri">halimodendri</tp:taxon-name-part></tp:taxon-name></italic><bold>B–D</bold> ♀ <italic><tp:taxon-name><tp:taxon-name-part taxon-name-part-type="genus" reg="Salicarus">S.</tp:taxon-name-part><tp:taxon-name-part taxon-name-part-type="species" reg="halimodendri">halimodendri</tp:taxon-name-part></tp:taxon-name></italic><bold>F, G</bold> ♂ <italic><tp:taxon-name><tp:taxon-name-part taxon-name-part-type="genus" reg="Salicarus">S.</tp:taxon-name-part><tp:taxon-name-part taxon-name-part-type="species" reg="roseri">roseri</tp:taxon-name-part></tp:taxon-name></italic><bold>H, I</bold> ♀ <italic><tp:taxon-name><tp:taxon-name-part taxon-name-part-type="genus" reg="Salicarus">S.</tp:taxon-name-part><tp:taxon-name-part taxon-name-part-type="species" reg="roseri">roseri</tp:taxon-name-part></tp:taxon-name></italic>.</p></caption><graphic xmlns:xlink="http://www.w3.org/1999/xlink" xlink:href="zookeys-1211-057_article-129660__-g002.jpg" position="float" orientation="portrait" xlink:type="simple" id="oo_1126623.jpg"><uri content-type="original_file" xlink:type="simple">https://binary.pensoft.net/fig/1126623</uri></graphic></fig><fig id="F3" position="float" orientation="portrait"><object-id xmlns:xlink="http://www.w3.org/1999/xlink" content-type="doi" xlink:type="simple">10.3897/zookeys.1211.129660.figure3</object-id><object-id xmlns:xlink="http://www.w3.org/1999/xlink" content-type="arpha" xlink:type="simple">9D5289E3-0A2B-5E93-922E-FA491D882EFB</object-id><label>Figure 3.</label><caption><p>Dorsal habitus <bold>A, B</bold> ♂ <italic><tp:taxon-name><tp:taxon-name-part taxon-name-part-type="genus" reg="Salicarus">Salicarus</tp:taxon-name-part><tp:taxon-name-part taxon-name-part-type="species" reg="urnammu">urnammu</tp:taxon-name-part></tp:taxon-name></italic><bold>C, D</bold> ♀ <italic><tp:taxon-name><tp:taxon-name-part taxon-name-part-type="genus" reg="Salicarus">S.</tp:taxon-name-part><tp:taxon-name-part taxon-name-part-type="species" reg="urnammu">urnammu</tp:taxon-name-part></tp:taxon-name></italic><bold>E</bold> ♂ paratype of <italic><tp:taxon-name><tp:taxon-name-part taxon-name-part-type="genus" reg="Salicarus">S.</tp:taxon-name-part><tp:taxon-name-part taxon-name-part-type="species" reg="cavinotum">cavinotum</tp:taxon-name-part></tp:taxon-name></italic><bold>F</bold> ♀ paratype of <italic><tp:taxon-name><tp:taxon-name-part taxon-name-part-type="genus" reg="Salicarus">S.</tp:taxon-name-part><tp:taxon-name-part taxon-name-part-type="species" reg="cavinotum">cavinotum</tp:taxon-name-part></tp:taxon-name></italic><bold>G</bold> ♂ <italic><tp:taxon-name><tp:taxon-name-part taxon-name-part-type="genus" reg="Salicarus">S.</tp:taxon-name-part><tp:taxon-name-part taxon-name-part-type="species" reg="genistae">genistae</tp:taxon-name-part></tp:taxon-name></italic><bold>H</bold> ♀ <italic><tp:taxon-name><tp:taxon-name-part taxon-name-part-type="genus" reg="Salicarus">S.</tp:taxon-name-part><tp:taxon-name-part taxon-name-part-type="species" reg="genistae">genistae</tp:taxon-name-part></tp:taxon-name></italic><bold>I</bold> ♂ <italic><tp:taxon-name><tp:taxon-name-part taxon-name-part-type="genus" reg="Salicarus">S.</tp:taxon-name-part><tp:taxon-name-part taxon-name-part-type="species" reg="nitidus">nitidus</tp:taxon-name-part></tp:taxon-name></italic><bold>G</bold> ♀ <italic><tp:taxon-name><tp:taxon-name-part taxon-name-part-type="genus" reg="Salicarus">S.</tp:taxon-name-part><tp:taxon-name-part taxon-name-part-type="species" reg="nitidus">nitidus</tp:taxon-name-part></tp:taxon-name></italic><bold>K</bold> ♂ holotype of <italic><tp:taxon-name><tp:taxon-name-part taxon-name-part-type="genus" reg="Salicarus">S.</tp:taxon-name-part><tp:taxon-name-part taxon-name-part-type="species" reg="perpusillus">perpusillus</tp:taxon-name-part></tp:taxon-name></italic><bold>L</bold> ♀ <italic><tp:taxon-name><tp:taxon-name-part taxon-name-part-type="genus" reg="Salicarus">S.</tp:taxon-name-part><tp:taxon-name-part taxon-name-part-type="species" reg="perpusillus">perpusillus</tp:taxon-name-part></tp:taxon-name></italic>.</p></caption><graphic xmlns:xlink="http://www.w3.org/1999/xlink" xlink:href="zookeys-1211-057_article-129660__-g003.jpg" position="float" orientation="portrait" xlink:type="simple" id="oo_1126624.jpg"><uri content-type="original_file" xlink:type="simple">https://binary.pensoft.net/fig/1126624</uri></graphic></fig></tp:treatment-sec><ref-list><ref id="B24"><mixed-citation xmlns:xlink="http://www.w3.org/1999/xlink" xlink:type="simple"><person-group><name name-style="western"><surname>Konstantinov</surname><given-names>FV</given-names></name></person-group> (<year>2023</year>) <article-title>Plant bugs with swollen antennae: a morphology-based phylogenetic analysis of <italic><tp:taxon-name><tp:taxon-name-part taxon-name-part-type="genus">Heterocapillus</tp:taxon-name-part></tp:taxon-name></italic> Wagner, 1960 and related genera (<tp:taxon-name><tp:taxon-name-part taxon-name-part-type="order">Hemiptera</tp:taxon-name-part></tp:taxon-name>: <tp:taxon-name><tp:taxon-name-part taxon-name-part-type="family">Miridae</tp:taxon-name-part></tp:taxon-name>: <tp:taxon-name><tp:taxon-name-part taxon-name-part-type="subfamily">Phylinae</tp:taxon-name-part></tp:taxon-name>).</article-title><source>Arthropod Systematics &amp; Phylogeny</source><volume>81</volume>: <fpage>845</fpage>–<lpage>879</lpage>. <ext-link xlink:href="10.3897/asp.81.e104396" ext-link-type="doi" xlink:type="simple">https://doi.org/10.3897/asp.81.e104396</ext-link></mixed-citation></ref><ref id="B38"><mixed-citation xmlns:xlink="http://www.w3.org/1999/xlink" xlink:type="simple"><person-group><name name-style="western"><surname>Putshkov</surname><given-names>VG</given-names></name></person-group> (<year>1977</year>) <article-title>New and little-known mirid bugs (<tp:taxon-name><tp:taxon-name-part taxon-name-part-type="suborder">Heteroptera</tp:taxon-name-part></tp:taxon-name>, <tp:taxon-name><tp:taxon-name-part taxon-name-part-type="family">Miridae</tp:taxon-name-part></tp:taxon-name>) from Mongolia and Middle Asia.</article-title><source>Entomologicheskoe Obozrenie</source><volume>56</volume>: <fpage>360</fpage>–<lpage>374</lpage>. [In Russian; English translation: Entomological Review 56(2): 91–100]</mixed-citation></ref></ref-list></tp:taxon-treatment>
