# Supplementary material for: ﻿Review of the genus Salicarus (Hemiptera, Heteroptera, Miridae)
Source: Zookeys. 2024 Sep 2;1211:57–100. doi: 10.3897/zookeys.1211.129660 (PMC11384904; doi:10.3897/zookeys.1211.129660)
Supplement: XML Treatment for Salicarus roseri [file zookeys.1211.129660-treatment7.xml]

<!DOCTYPE tp:taxon-treatment
  PUBLIC "-//TaxonX//DTD Taxonomic Treatment Publishing DTD v0 20100105//EN" "tax-treatment-NSO.dtd">
<tp:taxon-treatment xmlns:tp="http://www.plazi.org/taxpub"><tp:treatment-meta><kwd-group><label>Taxon classification</label><kwd>
                <named-content content-type="kingdom">Animalia</named-content>
              </kwd><kwd>
                <named-content content-type="order">Hemiptera</named-content>
              </kwd><kwd>
                <named-content content-type="family">Miridae</named-content>
              </kwd></kwd-group><mixed-citation publication-type="journal"><person-group><name><surname>Konstantinov</surname><given-names>Fedor V.</given-names></name><name><surname>Hosseini</surname><given-names>Reza</given-names></name></person-group><article-title>﻿Review of the genus <italic><tp:taxon-name><tp:taxon-name-part taxon-name-part-type="genus" reg="Salicarus">Salicarus</tp:taxon-name-part></tp:taxon-name></italic> (<tp:taxon-name><tp:taxon-name-part taxon-name-part-type="order">Hemiptera</tp:taxon-name-part></tp:taxon-name>, <tp:taxon-name><tp:taxon-name-part taxon-name-part-type="suborder">Heteroptera</tp:taxon-name-part></tp:taxon-name>, <tp:taxon-name><tp:taxon-name-part taxon-name-part-type="family">Miridae</tp:taxon-name-part></tp:taxon-name>)</article-title><source>Zookeys</source><day>02</day><month>09</month><year>2024</year><volume>1211</volume><fpage>57</fpage><lpage>100</lpage><pub-id pub-id-type="doi">10.3897/zookeys.1211.129660</pub-id></mixed-citation></tp:treatment-meta><tp:nomenclature><label>﻿</label><tp:taxon-name>
              <object-id xmlns:xlink="http://www.w3.org/1999/xlink" content-type="arpha" xlink:type="simple">59892C7C-3A4A-59F5-8040-0B2F748EB95A</object-id>
              <tp:taxon-name-part taxon-name-part-type="genus" reg="Salicarus">Salicarus</tp:taxon-name-part>
              <tp:taxon-name-part taxon-name-part-type="species" reg="roseri">roseri</tp:taxon-name-part>
            </tp:taxon-name><tp:taxon-authority>(Herrich-Schaeffer, 1838)</tp:taxon-authority><xref ref-type="fig" rid="F2">Figs 2F–I</xref><xref ref-type="fig" rid="F4">, 4J–L</xref><xref ref-type="fig" rid="F6">, 6D–F</xref><xref ref-type="fig" rid="F7">, 7G, H</xref><xref ref-type="fig" rid="F9">, 9D–F</xref><xref ref-type="fig" rid="F10">, 10G, H</xref><tp:nomenclature-citation-list><tp:nomenclature-citation><tp:taxon-name>
                  <tp:taxon-name-part taxon-name-part-type="genus" reg="Capsus">Capsus</tp:taxon-name-part>
                  <tp:taxon-name-part taxon-name-part-type="species" reg="roseri">roseri</tp:taxon-name-part>
                </tp:taxon-name><comment>Herrich-Schaeffer, 1838: 78.</comment></tp:nomenclature-citation><tp:nomenclature-citation><tp:taxon-name>
                  <tp:taxon-name-part taxon-name-part-type="genus" reg="Capsus">Capsus</tp:taxon-name-part>
                  <tp:taxon-name-part taxon-name-part-type="species" reg="geniculatus">geniculatus</tp:taxon-name-part>
                </tp:taxon-name><comment>Stål, 1858: 355 (synonymized by <xref ref-type="bibr" rid="B49">Thomson 1871</xref>: 449).</comment></tp:nomenclature-citation><tp:nomenclature-citation><tp:taxon-name>
                  <tp:taxon-name-part taxon-name-part-type="genus" reg="Capsus">Capsus</tp:taxon-name-part>
                  <tp:taxon-name-part taxon-name-part-type="species" reg="saliceticola">saliceticola</tp:taxon-name-part>
                </tp:taxon-name><comment>Stål, 1858: 355 (synonymized by <xref ref-type="bibr" rid="B49">Thomson 1871</xref>: 449).</comment></tp:nomenclature-citation><tp:nomenclature-citation><tp:taxon-name>
                  <tp:taxon-name-part taxon-name-part-type="genus" reg="Sthenarus">Sthenarus</tp:taxon-name-part>
                  <tp:taxon-name-part taxon-name-part-type="species" reg="vittatus">vittatus</tp:taxon-name-part>
                </tp:taxon-name><comment>Fieber, 1858: 339 (synonymized by <xref ref-type="bibr" rid="B37">Puton 1875</xref>: 44).</comment></tp:nomenclature-citation><tp:nomenclature-citation><tp:taxon-name>
                  <tp:taxon-name-part taxon-name-part-type="genus" reg="Sthenarus">Sthenarus</tp:taxon-name-part>
                  <tp:taxon-name-part taxon-name-part-type="species" reg="roseri">roseri</tp:taxon-name-part>
                </tp:taxon-name><comment>: <xref ref-type="bibr" rid="B8">Fieber (1861)</xref>: 309 (description); <xref ref-type="bibr" rid="B40">Reuter (1878)</xref>: 47 (description, key); <xref ref-type="bibr" rid="B46">Southwood and Leston (1959)</xref>: 233 (description, key).</comment></tp:nomenclature-citation><tp:nomenclature-citation><tp:taxon-name><tp:taxon-name-part taxon-name-part-type="genus" reg="Plagiognathus">Plagiognathus</tp:taxon-name-part> (<tp:taxon-name-part taxon-name-part-type="subgenus" reg="Sthenarus">Sthenarus</tp:taxon-name-part>) <tp:taxon-name-part taxon-name-part-type="species" reg="roseri">roseri</tp:taxon-name-part></tp:taxon-name><comment>: <xref ref-type="bibr" rid="B39">Reuter (1875)</xref>: 178 (description).</comment></tp:nomenclature-citation><tp:nomenclature-citation><tp:taxon-name>
                  <tp:taxon-name-part taxon-name-part-type="genus" reg="Lygus">Lygus</tp:taxon-name-part>
                  <tp:taxon-name-part taxon-name-part-type="species" reg="roseri">roseri</tp:taxon-name-part>
                </tp:taxon-name><comment>: Vollenhoven (1875): 93 (description).</comment></tp:nomenclature-citation><tp:nomenclature-citation><tp:taxon-name><tp:taxon-name-part taxon-name-part-type="genus" reg="Sthenarus">Sthenarus</tp:taxon-name-part> (<tp:taxon-name-part taxon-name-part-type="subgenus" reg="Phoenicocoris">Phoenicocoris</tp:taxon-name-part>) <tp:taxon-name-part taxon-name-part-type="species" reg="roseri">roseri</tp:taxon-name-part></tp:taxon-name><comment>: <xref ref-type="bibr" rid="B53">Wagner (1958)</xref>: 412 (description, figures); <xref ref-type="bibr" rid="B59">Wagner and Weber (1964)</xref>: 437 (description, figures, key).</comment></tp:nomenclature-citation><tp:nomenclature-citation><tp:taxon-name>
                  <tp:taxon-name-part taxon-name-part-type="genus" reg="Salicarus">Salicarus</tp:taxon-name-part>
                  <tp:taxon-name-part taxon-name-part-type="species" reg="roseri">roseri</tp:taxon-name-part>
                </tp:taxon-name><comment>: <xref ref-type="bibr" rid="B15">Kerzhner (1962)</xref>: 381 (new combination, description, figures); <xref ref-type="bibr" rid="B16">Kerzhner (1964)</xref>: 996 (key, figures); <xref ref-type="bibr" rid="B45">Schwartz and Stonedahl (2004)</xref>: 12 (discussion, figures, SEM); <xref ref-type="bibr" rid="B24">Konstantinov (2023)</xref>: 874 (figures, discussion).</comment></tp:nomenclature-citation><tp:nomenclature-citation><tp:taxon-name>
                  <tp:taxon-name-part taxon-name-part-type="genus" reg="Sthenarus">Sthenarus</tp:taxon-name-part>
                </tp:taxon-name><comment>(<tp:taxon-name><tp:taxon-name-part taxon-name-part-type="genus" reg="Salicarius">Salicarius</tp:taxon-name-part></tp:taxon-name> (sic!)) <tp:taxon-name><tp:taxon-name-part taxon-name-part-type="genus" reg="Salicarius"/><tp:taxon-name-part taxon-name-part-type="species" reg="roseri">roseri</tp:taxon-name-part></tp:taxon-name>: <xref ref-type="bibr" rid="B57">Wagner (1975a)</xref>: 101 (description, figures, key).</comment></tp:nomenclature-citation></tp:nomenclature-citation-list></tp:nomenclature><tp:treatment-sec sec-type="material" id="SECID0E46AK"><title>Material examined.</title><p><bold>Belarus</bold> • Korolevo nr Vitebsk, <named-content xmlns:xlink="http://www.w3.org/1999/xlink" content-type="dwc:verbatimCoordinates" xlink:type="simple"><named-content content-type="geo-json" specific-use="{&#34;type&#34;:&#34;Point&#34;,&#34;coordinates&#34;:[30.500000,55.133330]}" id="NCID0EIABK" xlink:type="simple">55.13333°N, 30.5°E</named-content></named-content>, 08 Jul 1905, Birulya, 1♂ (AMNH_PBI 00233591) (<named-content xmlns:xlink="http://www.w3.org/1999/xlink" content-type="dwc:institutional_code" xlink:title="Zoological Institute, Russian Academy of Sciences" xlink:href="http://grbio.org/institution/zoological-institute-russian-academy-sciences" xlink:type="simple">ZISP</named-content>). <bold>Bulgaria</bold> • Srouma River Valley, Topolnitsa Vill., <named-content xmlns:xlink="http://www.w3.org/1999/xlink" content-type="dwc:verbatimCoordinates" xlink:type="simple"><named-content content-type="geo-json" specific-use="{&#34;type&#34;:&#34;Point&#34;,&#34;coordinates&#34;:[23.317720,41.416070]}" id="NCID0EWABK" xlink:type="simple">41.41607°N, 23.31772°E</named-content></named-content>, 07 Jun 2014, Simov N., 1♂ (AMNH_PBI 00341036) (<named-content xmlns:xlink="http://www.w3.org/1999/xlink" content-type="dwc:institutional_code" xlink:title="Zoological Institute, Russian Academy of Sciences" xlink:href="http://grbio.org/institution/zoological-institute-russian-academy-sciences" xlink:type="simple">ZISP</named-content>). <bold>Georgia</bold> • Benara, 19 km W Akhaltsykhe, <named-content xmlns:xlink="http://www.w3.org/1999/xlink" content-type="dwc:verbatimCoordinates" xlink:type="simple"><named-content content-type="geo-json" specific-use="{&#34;type&#34;:&#34;Point&#34;,&#34;coordinates&#34;:[42.815000,41.650000]}" id="NCID0EEBBK" xlink:type="simple">41.65°N, 42.815°E</named-content></named-content>, 10 Jun 1949, A. N. Kiritshenko, <italic><tp:taxon-name><tp:taxon-name-part taxon-name-part-type="genus" reg="Salix">Salix</tp:taxon-name-part></tp:taxon-name></italic> sp. (<tp:taxon-name><tp:taxon-name-part taxon-name-part-type="family">Salicaceae</tp:taxon-name-part></tp:taxon-name>), 1♂ (AMNH_PBI 00233544) (<named-content xmlns:xlink="http://www.w3.org/1999/xlink" content-type="dwc:institutional_code" xlink:title="Zoological Institute, Russian Academy of Sciences" xlink:href="http://grbio.org/institution/zoological-institute-russian-academy-sciences" xlink:type="simple">ZISP</named-content>) • 14 Jun 1949, A. N. Kiritshenko, 1♂ (AMNH_PBI 00233545), 1♀ (AMNH_PBI 00233472) (<named-content xmlns:xlink="http://www.w3.org/1999/xlink" content-type="dwc:institutional_code" xlink:title="Zoological Institute, Russian Academy of Sciences" xlink:href="http://grbio.org/institution/zoological-institute-russian-academy-sciences" xlink:type="simple">ZISP</named-content>) • 17 Jun 1949, A. N. Kiritshenko, 4♂ (AMNH_PBI 00233546-AMNH_PBI 00233549), 4♀ (AMNH_PBI 00233473-AMNH_PBI 00233476) (<named-content xmlns:xlink="http://www.w3.org/1999/xlink" content-type="dwc:institutional_code" xlink:title="Zoological Institute, Russian Academy of Sciences" xlink:href="http://grbio.org/institution/zoological-institute-russian-academy-sciences" xlink:type="simple">ZISP</named-content>) • 18 Jun 1949, A. N. Kiritshenko, 3♀ (AMNH_PBI 00233477-AMNH_PBI 00233479), 4♂ (AMNH_PBI 00233550-AMNH_PBI 00233553) (<named-content xmlns:xlink="http://www.w3.org/1999/xlink" content-type="dwc:institutional_code" xlink:title="Zoological Institute, Russian Academy of Sciences" xlink:href="http://grbio.org/institution/zoological-institute-russian-academy-sciences" xlink:type="simple">ZISP</named-content>) • 19 Jun 1949, A. N. Kiritshenko, 3♂ (AMNH_PBI 00233554-AMNH_PBI 00233556), 6♀ (AMNH_PBI 00233480-AMNH_PBI 00233485) (<named-content xmlns:xlink="http://www.w3.org/1999/xlink" content-type="dwc:institutional_code" xlink:title="Zoological Institute, Russian Academy of Sciences" xlink:href="http://grbio.org/institution/zoological-institute-russian-academy-sciences" xlink:type="simple">ZISP</named-content>) • 20 Jun 1949, A. N. Kiritshenko, 6♀ (AMNH_PBI 00233486-AMNH_PBI 00233491), 11♂ (AMNH_PBI 00233557-AMNH_PBI 00233567) (<named-content xmlns:xlink="http://www.w3.org/1999/xlink" content-type="dwc:institutional_code" xlink:title="Zoological Institute, Russian Academy of Sciences" xlink:href="http://grbio.org/institution/zoological-institute-russian-academy-sciences" xlink:type="simple">ZISP</named-content>) • 22 Jun 1949, A. N. Kiritshenko, 1♂ (AMNH_PBI 00233568), 1♀ (AMNH_PBI 00233492) (<named-content xmlns:xlink="http://www.w3.org/1999/xlink" content-type="dwc:institutional_code" xlink:title="Zoological Institute, Russian Academy of Sciences" xlink:href="http://grbio.org/institution/zoological-institute-russian-academy-sciences" xlink:type="simple">ZISP</named-content>) • 23 Jun 1949, A. N. Kiritshenko, 4♀ (AMNH_PBI 00233493-AMNH_PBI 00233496), 3♂ (AMNH_PBI 00233569-AMNH_PBI 00233571) (<named-content xmlns:xlink="http://www.w3.org/1999/xlink" content-type="dwc:institutional_code" xlink:title="Zoological Institute, Russian Academy of Sciences" xlink:href="http://grbio.org/institution/zoological-institute-russian-academy-sciences" xlink:type="simple">ZISP</named-content>) • 25 Jun 1949, A. N. Kiritshenko, 3♀ (AMNH_PBI 00233497-AMNH_PBI 00233499) (<named-content xmlns:xlink="http://www.w3.org/1999/xlink" content-type="dwc:institutional_code" xlink:title="Zoological Institute, Russian Academy of Sciences" xlink:href="http://grbio.org/institution/zoological-institute-russian-academy-sciences" xlink:type="simple">ZISP</named-content>) • Borzhomi [Borzhom] Tiflis Dist., <named-content xmlns:xlink="http://www.w3.org/1999/xlink" content-type="dwc:verbatimCoordinates" xlink:type="simple"><named-content content-type="geo-json" specific-use="{&#34;type&#34;:&#34;Point&#34;,&#34;coordinates&#34;:[43.366660,41.833330]}" id="NCID0E3CBK" xlink:type="simple">41.83333°N, 43.36666°E</named-content></named-content>, 1867, A. Brandt, 1♀ (AMNH_PBI 00233913) (<named-content xmlns:xlink="http://www.w3.org/1999/xlink" content-type="dwc:institutional_code" xlink:title="Zoological Institute, Russian Academy of Sciences" xlink:href="http://grbio.org/institution/zoological-institute-russian-academy-sciences" xlink:type="simple">ZISP</named-content>). <bold>Mongolia</bold> • <bold><italic>Central Aimak</italic></bold>: Toola river, between Gachurin and Khuantey, NE of Ulaanbaator [Urga], <named-content xmlns:xlink="http://www.w3.org/1999/xlink" content-type="dwc:verbatimCoordinates" xlink:type="simple"><named-content content-type="geo-json" specific-use="{&#34;type&#34;:&#34;Point&#34;,&#34;coordinates&#34;:[107.165000,47.933000]}" id="NCID0ENDBK" xlink:type="simple">47.933°N, 107.165°E</named-content></named-content>, 04 Jul 1897, Klements, 1♀ (AMNH_PBI 00233916) (<named-content xmlns:xlink="http://www.w3.org/1999/xlink" content-type="dwc:institutional_code" xlink:title="Zoological Institute, Russian Academy of Sciences" xlink:href="http://grbio.org/institution/zoological-institute-russian-academy-sciences" xlink:type="simple">ZISP</named-content>) • <bold><italic>South Govi Aimak</italic></bold>: Nr Muna-Ula Mt., Jun 1871, Przhevalskiy, 2♀ (AMNH_PBI 00233918, AMNH_PBI 00233919) (<named-content xmlns:xlink="http://www.w3.org/1999/xlink" content-type="dwc:institutional_code" xlink:title="Zoological Institute, Russian Academy of Sciences" xlink:href="http://grbio.org/institution/zoological-institute-russian-academy-sciences" xlink:type="simple">ZISP</named-content>) • <bold><italic>South Hangay Aimak</italic></bold>: Lamyn-gegen, SE Khangay, 22 Jul 1926, A. N. Kiritshenko, 1♀ (AMNH_PBI 00233928) (<named-content xmlns:xlink="http://www.w3.org/1999/xlink" content-type="dwc:institutional_code" xlink:title="Zoological Institute, Russian Academy of Sciences" xlink:href="http://grbio.org/institution/zoological-institute-russian-academy-sciences" xlink:type="simple">ZISP</named-content>). <bold>Poland</bold> • Khabirov, Kalish Dist., <named-content xmlns:xlink="http://www.w3.org/1999/xlink" content-type="dwc:verbatimCoordinates" xlink:type="simple"><named-content content-type="geo-json" specific-use="{&#34;type&#34;:&#34;Point&#34;,&#34;coordinates&#34;:[18.083330,51.750000]}" id="NCID0EJEBK" xlink:type="simple">51.75°N, 18.08333°E</named-content></named-content>, 19 Jun 1908, Yachevskiy, 1♂ (AMNH_PBI 00233837), 1♀ (AMNH_PBI 00233990) (<named-content xmlns:xlink="http://www.w3.org/1999/xlink" content-type="dwc:institutional_code" xlink:title="Zoological Institute, Russian Academy of Sciences" xlink:href="http://grbio.org/institution/zoological-institute-russian-academy-sciences" xlink:type="simple">ZISP</named-content>) • 31 Jul 1908, Yachevskiy, 2♂ (AMNH_PBI 00233835, AMNH_PBI 00233836) (<named-content xmlns:xlink="http://www.w3.org/1999/xlink" content-type="dwc:institutional_code" xlink:title="Zoological Institute, Russian Academy of Sciences" xlink:href="http://grbio.org/institution/zoological-institute-russian-academy-sciences" xlink:type="simple">ZISP</named-content>). <bold>Russian Federation</bold> • <bold><italic>Altai Terr.</italic></bold>: Tigirekskiy National Reserve, <named-content xmlns:xlink="http://www.w3.org/1999/xlink" content-type="dwc:verbatimCoordinates" xlink:type="simple"><named-content content-type="geo-json" specific-use="{&#34;type&#34;:&#34;Point&#34;,&#34;coordinates&#34;:[82.983330,51.050000]}" id="NCID0E5EBK" xlink:type="simple">51.05°N, 82.98333°E</named-content></named-content>, 26 Jun 2005, A. Namyatova, 2♀ (AMNH_PBI 00233941, AMNH_PBI 00233942) (<named-content xmlns:xlink="http://www.w3.org/1999/xlink" content-type="dwc:institutional_code" xlink:title="Zoological Institute, Russian Academy of Sciences" xlink:href="http://grbio.org/institution/zoological-institute-russian-academy-sciences" xlink:type="simple">ZISP</named-content>) • 03 Jul 2005, A. Namyatova, 1♂ (AMNH_PBI 00233823) (<named-content xmlns:xlink="http://www.w3.org/1999/xlink" content-type="dwc:institutional_code" xlink:title="Zoological Institute, Russian Academy of Sciences" xlink:href="http://grbio.org/institution/zoological-institute-russian-academy-sciences" xlink:type="simple">ZISP</named-content>) • <bold><italic>Amur Prov.</italic></bold>: Klimoutsy, 40 km W of Svobodnyi, <named-content xmlns:xlink="http://www.w3.org/1999/xlink" content-type="dwc:verbatimCoordinates" xlink:type="simple"><named-content content-type="geo-json" specific-use="{&#34;type&#34;:&#34;Point&#34;,&#34;coordinates&#34;:[127.583300,51.466700]}" id="NCID0ERFBK" xlink:type="simple">51.4667°N, 127.5833°E</named-content></named-content>, 242 m, 13 Jul 1959, I. M. Kerzhner, 1♂ (AMNH_PBI 00233931) <italic><tp:taxon-name><tp:taxon-name-part taxon-name-part-type="genus" reg="Salix">Salix</tp:taxon-name-part></tp:taxon-name></italic> spp. (<tp:taxon-name><tp:taxon-name-part taxon-name-part-type="family">Salicaceae</tp:taxon-name-part></tp:taxon-name>), 1♂ (AMNH_PBI 00233932) (<named-content xmlns:xlink="http://www.w3.org/1999/xlink" content-type="dwc:institutional_code" xlink:title="Zoological Institute, Russian Academy of Sciences" xlink:href="http://grbio.org/institution/zoological-institute-russian-academy-sciences" xlink:type="simple">ZISP</named-content>) • 14 Jul 1959, I. M. Kerzhner, <italic><tp:taxon-name><tp:taxon-name-part taxon-name-part-type="genus" reg="Salix">Salix</tp:taxon-name-part></tp:taxon-name></italic> spp. (<tp:taxon-name><tp:taxon-name-part taxon-name-part-type="family">Salicaceae</tp:taxon-name-part></tp:taxon-name>), 1♂ (AMNH_PBI 00233816) (<named-content xmlns:xlink="http://www.w3.org/1999/xlink" content-type="dwc:institutional_code" xlink:title="Zoological Institute, Russian Academy of Sciences" xlink:href="http://grbio.org/institution/zoological-institute-russian-academy-sciences" xlink:type="simple">ZISP</named-content>) • 15 Jul 1959, I. M. Kerzhner, 1♂ (AMNH_PBI 00233933) (<named-content xmlns:xlink="http://www.w3.org/1999/xlink" content-type="dwc:institutional_code" xlink:title="Zoological Institute, Russian Academy of Sciences" xlink:href="http://grbio.org/institution/zoological-institute-russian-academy-sciences" xlink:type="simple">ZISP</named-content>) • Korsakovo on Amur River, <named-content xmlns:xlink="http://www.w3.org/1999/xlink" content-type="dwc:verbatimCoordinates" xlink:type="simple"><named-content content-type="geo-json" specific-use="{&#34;type&#34;:&#34;Point&#34;,&#34;coordinates&#34;:[126.950000,51.333330]}" id="NCID0E4GBK" xlink:type="simple">51.33333°N, 126.95°E</named-content></named-content>, 25 Jul 1959, I. M. Kerzhner, 1♂ (AMNH_PBI 00233934) (<named-content xmlns:xlink="http://www.w3.org/1999/xlink" content-type="dwc:institutional_code" xlink:title="Zoological Institute, Russian Academy of Sciences" xlink:href="http://grbio.org/institution/zoological-institute-russian-academy-sciences" xlink:type="simple">ZISP</named-content>) • <bold><italic>Arkhangelsk Prov.</italic></bold>: Left bank of Severnaya Dvina River, oppos. Kotlas, <named-content xmlns:xlink="http://www.w3.org/1999/xlink" content-type="dwc:verbatimCoordinates" xlink:type="simple"><named-content content-type="geo-json" specific-use="{&#34;type&#34;:&#34;Point&#34;,&#34;coordinates&#34;:[46.516660,61.250000]}" id="NCID0EMHBK" xlink:type="simple">61.25°N, 46.51666°E</named-content></named-content>, 06 Aug 1942, Stark, 1♂ (AMNH_PBI 00233818) (<named-content xmlns:xlink="http://www.w3.org/1999/xlink" content-type="dwc:institutional_code" xlink:title="Zoological Institute, Russian Academy of Sciences" xlink:href="http://grbio.org/institution/zoological-institute-russian-academy-sciences" xlink:type="simple">ZISP</named-content>) • 14 Aug 1942, Stark, 1♀ (AMNH_PBI 00233937) (<named-content xmlns:xlink="http://www.w3.org/1999/xlink" content-type="dwc:institutional_code" xlink:title="Zoological Institute, Russian Academy of Sciences" xlink:href="http://grbio.org/institution/zoological-institute-russian-academy-sciences" xlink:type="simple">ZISP</named-content>) • <bold><italic>Chelyabinsk Prov.</italic></bold>: Tract nr Troitsk Region, Magnitogorsk Distr., <named-content xmlns:xlink="http://www.w3.org/1999/xlink" content-type="dwc:verbatimCoordinates" xlink:type="simple"><named-content content-type="geo-json" specific-use="{&#34;type&#34;:&#34;Point&#34;,&#34;coordinates&#34;:[61.568000,54.108000]}" id="NCID0E6HBK" xlink:type="simple">54.108°N, 61.568°E</named-content></named-content>, 07 Jun 1927, Shelud’ko, 1♀ (AMNH_PBI 00233917) (<named-content xmlns:xlink="http://www.w3.org/1999/xlink" content-type="dwc:institutional_code" xlink:title="Zoological Institute, Russian Academy of Sciences" xlink:href="http://grbio.org/institution/zoological-institute-russian-academy-sciences" xlink:type="simple">ZISP</named-content>) • <bold><italic>Irkutsk Prov.</italic></bold>: Irkutsk, <named-content xmlns:xlink="http://www.w3.org/1999/xlink" content-type="dwc:verbatimCoordinates" xlink:type="simple"><named-content content-type="geo-json" specific-use="{&#34;type&#34;:&#34;Point&#34;,&#34;coordinates&#34;:[104.233330,52.316660]}" id="NCID0EOIBK" xlink:type="simple">52.31666°N, 104.23333°E</named-content></named-content>, Yakovlev, 3♀ (AMNH_PBI 00233962, AMNH_PBI 00233513, AMNH_PBI 00233514), 1♂ (AMNH_PBI 00233578) (<named-content xmlns:xlink="http://www.w3.org/1999/xlink" content-type="dwc:institutional_code" xlink:title="Zoological Institute, Russian Academy of Sciences" xlink:href="http://grbio.org/institution/zoological-institute-russian-academy-sciences" xlink:type="simple">ZISP</named-content>) • 18 Jul 1961, Kulik, <italic><tp:taxon-name><tp:taxon-name-part taxon-name-part-type="genus" reg="Salix">Salix</tp:taxon-name-part></tp:taxon-name></italic> sp. (<tp:taxon-name><tp:taxon-name-part taxon-name-part-type="family">Salicaceae</tp:taxon-name-part></tp:taxon-name>), 20♀ (AMNH_PBI 00233969-AMNH_PBI 00233972, AMNH_PBI 00233510-AMNH_PBI 00233512), 7♂ (AMNH_PBI 00233575-AMNH_PBI 00233577) (<named-content xmlns:xlink="http://www.w3.org/1999/xlink" content-type="dwc:institutional_code" xlink:title="Zoological Institute, Russian Academy of Sciences" xlink:href="http://grbio.org/institution/zoological-institute-russian-academy-sciences" xlink:type="simple">ZISP</named-content>) • Padun on Verkhnyaya Tunguska River, <named-content xmlns:xlink="http://www.w3.org/1999/xlink" content-type="dwc:verbatimCoordinates" xlink:type="simple"><named-content content-type="geo-json" specific-use="{&#34;type&#34;:&#34;Point&#34;,&#34;coordinates&#34;:[101.716670,56.283330]}" id="NCID0EKJBK" xlink:type="simple">56.28333°N, 101.71667°E</named-content></named-content>, 1867, A. Czekanowski, 1♀ (AMNH_PBI 00233924) (<named-content xmlns:xlink="http://www.w3.org/1999/xlink" content-type="dwc:institutional_code" xlink:title="Zoological Institute, Russian Academy of Sciences" xlink:href="http://grbio.org/institution/zoological-institute-russian-academy-sciences" xlink:type="simple">ZISP</named-content>) • <bold><italic>Kamchatka Terr.</italic></bold>: Klyuchevskoe on the Kamchatka River, <named-content xmlns:xlink="http://www.w3.org/1999/xlink" content-type="dwc:verbatimCoordinates" xlink:type="simple"><named-content content-type="geo-json" specific-use="{&#34;type&#34;:&#34;Point&#34;,&#34;coordinates&#34;:[160.833330,56.300000]}" id="NCID0EZJBK" xlink:type="simple">56.3°N, 160.83333°E</named-content></named-content>, 09 Jul 1908, Bianchi, 1♀ (AMNH_PBI 00233910) (<named-content xmlns:xlink="http://www.w3.org/1999/xlink" content-type="dwc:institutional_code" xlink:title="Zoological Institute, Russian Academy of Sciences" xlink:href="http://grbio.org/institution/zoological-institute-russian-academy-sciences" xlink:type="simple">ZISP</named-content>) • <bold><italic>Khabarovsk Terr.</italic></bold>: Troitskoe, bank of Amur river, Primor’e, <named-content xmlns:xlink="http://www.w3.org/1999/xlink" content-type="dwc:verbatimCoordinates" xlink:type="simple"><named-content content-type="geo-json" specific-use="{&#34;type&#34;:&#34;Point&#34;,&#34;coordinates&#34;:[136.550000,49.433330]}" id="NCID0EIKBK" xlink:type="simple">49.43333°N, 136.55°E</named-content></named-content>, 10 Jun 1909, Efremov, 1♀ (AMNH_PBI 00233940) (<named-content xmlns:xlink="http://www.w3.org/1999/xlink" content-type="dwc:institutional_code" xlink:title="Zoological Institute, Russian Academy of Sciences" xlink:href="http://grbio.org/institution/zoological-institute-russian-academy-sciences" xlink:type="simple">ZISP</named-content>) • <bold><italic>Krasnodar Terr.</italic></bold>: Slavyansk-na-Kubani [Slavyanskaya], lower course of Kuban river, <named-content xmlns:xlink="http://www.w3.org/1999/xlink" content-type="dwc:verbatimCoordinates" xlink:type="simple"><named-content content-type="geo-json" specific-use="{&#34;type&#34;:&#34;Point&#34;,&#34;coordinates&#34;:[38.116660,45.233330]}" id="NCID0EXKBK" xlink:type="simple">45.23333°N, 38.11666°E</named-content></named-content>, 12 Jul 1937, Rysakov, 1♀ (AMNH_PBI 00233979), 1♂ (AMNH_PBI 00233819) (<named-content xmlns:xlink="http://www.w3.org/1999/xlink" content-type="dwc:institutional_code" xlink:title="Zoological Institute, Russian Academy of Sciences" xlink:href="http://grbio.org/institution/zoological-institute-russian-academy-sciences" xlink:type="simple">ZISP</named-content>) • Tuapse, <named-content xmlns:xlink="http://www.w3.org/1999/xlink" content-type="dwc:verbatimCoordinates" xlink:type="simple"><named-content content-type="geo-json" specific-use="{&#34;type&#34;:&#34;Point&#34;,&#34;coordinates&#34;:[39.083330,44.100000]}" id="NCID0EDLBK" xlink:type="simple">44.1°N, 39.08333°E</named-content></named-content>, 13 Jul 1911, W. Pliginskiy, 1♂ (AMNH_PBI 00233822) (<named-content xmlns:xlink="http://www.w3.org/1999/xlink" content-type="dwc:institutional_code" xlink:title="Zoological Institute, Russian Academy of Sciences" xlink:href="http://grbio.org/institution/zoological-institute-russian-academy-sciences" xlink:type="simple">ZISP</named-content>) • <bold><italic>Krasnoyarsk Terr.</italic></bold>: Krasnoyarsk, <named-content xmlns:xlink="http://www.w3.org/1999/xlink" content-type="dwc:verbatimCoordinates" xlink:type="simple"><named-content content-type="geo-json" specific-use="{&#34;type&#34;:&#34;Point&#34;,&#34;coordinates&#34;:[92.791670,56.009720]}" id="NCID0ESLBK" xlink:type="simple">56.00972°N, 92.79167°E</named-content></named-content>, 03 Aug 1924, Vinogradov, 1♀ (AMNH_PBI 00233912) (<named-content xmlns:xlink="http://www.w3.org/1999/xlink" content-type="dwc:institutional_code" xlink:title="Zoological Institute, Russian Academy of Sciences" xlink:href="http://grbio.org/institution/zoological-institute-russian-academy-sciences" xlink:type="simple">ZISP</named-content>) • <bold><italic>Leningrad Prov.</italic></bold>: Bank of Tosna River nr Sablino, <named-content xmlns:xlink="http://www.w3.org/1999/xlink" content-type="dwc:verbatimCoordinates" xlink:type="simple"><named-content content-type="geo-json" specific-use="{&#34;type&#34;:&#34;Point&#34;,&#34;coordinates&#34;:[30.810000,59.620000]}" id="NCID0EBMBK" xlink:type="simple">59.62°N, 30.81°E</named-content></named-content>, 12 Aug 1922, A. N. Kiritshenko, 1♂ (AMNH_PBI 00233814) (<named-content xmlns:xlink="http://www.w3.org/1999/xlink" content-type="dwc:institutional_code" xlink:title="Zoological Institute, Russian Academy of Sciences" xlink:href="http://grbio.org/institution/zoological-institute-russian-academy-sciences" xlink:type="simple">ZISP</named-content>) • Bolshie Izhory [Bol’shiye Izori], <named-content xmlns:xlink="http://www.w3.org/1999/xlink" content-type="dwc:verbatimCoordinates" xlink:type="simple"><named-content content-type="geo-json" specific-use="{&#34;type&#34;:&#34;Point&#34;,&#34;coordinates&#34;:[30.078600,58.798600]}" id="NCID0ENMBK" xlink:type="simple">58.7986°N, 30.0786°E</named-content></named-content>, 57 m, 16 Jun 1917, Bianchi, 1♀ (AMNH_PBI 00233980), 1♂ (AMNH_PBI 00233593) (<named-content xmlns:xlink="http://www.w3.org/1999/xlink" content-type="dwc:institutional_code" xlink:title="Zoological Institute, Russian Academy of Sciences" xlink:href="http://grbio.org/institution/zoological-institute-russian-academy-sciences" xlink:type="simple">ZISP</named-content>) • Ivanovskoe on Neva River, <named-content xmlns:xlink="http://www.w3.org/1999/xlink" content-type="dwc:verbatimCoordinates" xlink:type="simple"><named-content content-type="geo-json" specific-use="{&#34;type&#34;:&#34;Point&#34;,&#34;coordinates&#34;:[30.766660,59.750000]}" id="NCID0EZMBK" xlink:type="simple">59.75°N, 30.76666°E</named-content></named-content>, 20 Jul 1931, Lyubishchev, 1♀ (AMNH_PBI 00233976) (<named-content xmlns:xlink="http://www.w3.org/1999/xlink" content-type="dwc:institutional_code" xlink:title="Zoological Institute, Russian Academy of Sciences" xlink:href="http://grbio.org/institution/zoological-institute-russian-academy-sciences" xlink:type="simple">ZISP</named-content>) • Novyy Petergof [Petrodvorets], <named-content xmlns:xlink="http://www.w3.org/1999/xlink" content-type="dwc:verbatimCoordinates" xlink:type="simple"><named-content content-type="geo-json" specific-use="{&#34;type&#34;:&#34;Point&#34;,&#34;coordinates&#34;:[29.916660,59.866660]}" id="NCID0EFNBK" xlink:type="simple">59.86666°N, 29.91666°E</named-content></named-content>, 09 Jul 1896, Chekini, 1♂ (AMNH_PBI 00233587) (<named-content xmlns:xlink="http://www.w3.org/1999/xlink" content-type="dwc:institutional_code" xlink:title="Zoological Institute, Russian Academy of Sciences" xlink:href="http://grbio.org/institution/zoological-institute-russian-academy-sciences" xlink:type="simple">ZISP</named-content>) • Shuvalovo, <named-content xmlns:xlink="http://www.w3.org/1999/xlink" content-type="dwc:verbatimCoordinates" xlink:type="simple"><named-content content-type="geo-json" specific-use="{&#34;type&#34;:&#34;Point&#34;,&#34;coordinates&#34;:[30.300000,60.050000]}" id="NCID0ERNBK" xlink:type="simple">60.05°N, 30.3°E</named-content></named-content>, 25 May 1897, Jakobson, 1♀ (AMNH_PBI 00233921) (<named-content xmlns:xlink="http://www.w3.org/1999/xlink" content-type="dwc:institutional_code" xlink:title="Zoological Institute, Russian Academy of Sciences" xlink:href="http://grbio.org/institution/zoological-institute-russian-academy-sciences" xlink:type="simple">ZISP</named-content>) • 05 Jun 1897–08 Jun 1897, Jakobson, 1♀ (AMNH_PBI 00233922) (<named-content xmlns:xlink="http://www.w3.org/1999/xlink" content-type="dwc:institutional_code" xlink:title="Zoological Institute, Russian Academy of Sciences" xlink:href="http://grbio.org/institution/zoological-institute-russian-academy-sciences" xlink:type="simple">ZISP</named-content>) • 04 Jul 1897, Jakobson, 1♀ (AMNH_PBI 00233961) (<named-content xmlns:xlink="http://www.w3.org/1999/xlink" content-type="dwc:institutional_code" xlink:title="Zoological Institute, Russian Academy of Sciences" xlink:href="http://grbio.org/institution/zoological-institute-russian-academy-sciences" xlink:type="simple">ZISP</named-content>) • St.-Petersburg [Petrograd, Leningrad], <named-content xmlns:xlink="http://www.w3.org/1999/xlink" content-type="dwc:verbatimCoordinates" xlink:type="simple"><named-content content-type="geo-json" specific-use="{&#34;type&#34;:&#34;Point&#34;,&#34;coordinates&#34;:[30.310000,59.935000]}" id="NCID0EFOBK" xlink:type="simple">59.935°N, 30.31°E</named-content></named-content>, 1869, Solskiy, 8♀ (AMNH_PBI 00233964, AMNH_PBI 00233966, AMNH_PBI 00233590) (<named-content xmlns:xlink="http://www.w3.org/1999/xlink" content-type="dwc:institutional_code" xlink:title="Zoological Institute, Russian Academy of Sciences" xlink:href="http://grbio.org/institution/zoological-institute-russian-academy-sciences" xlink:type="simple">ZISP</named-content>) • Udel’naya, <named-content xmlns:xlink="http://www.w3.org/1999/xlink" content-type="dwc:verbatimCoordinates" xlink:type="simple"><named-content content-type="geo-json" specific-use="{&#34;type&#34;:&#34;Point&#34;,&#34;coordinates&#34;:[30.318000,60.016000]}" id="NCID0EROBK" xlink:type="simple">60.016°N, 30.318°E</named-content></named-content>, 20 Jun 1916, Knyazhetskiy, 1♀ (AMNH_PBI 00233923) (<named-content xmlns:xlink="http://www.w3.org/1999/xlink" content-type="dwc:institutional_code" xlink:title="Zoological Institute, Russian Academy of Sciences" xlink:href="http://grbio.org/institution/zoological-institute-russian-academy-sciences" xlink:type="simple">ZISP</named-content>) • <bold><italic>Moscow Prov.</italic></bold>: Belye Kolodezi, Kolomna distr., <named-content xmlns:xlink="http://www.w3.org/1999/xlink" content-type="dwc:verbatimCoordinates" xlink:type="simple"><named-content content-type="geo-json" specific-use="{&#34;type&#34;:&#34;Point&#34;,&#34;coordinates&#34;:[38.691390,54.918890]}" id="NCID0EAPBK" xlink:type="simple">54.91889°N, 38.69139°E</named-content></named-content>, 08 Jun 1903, G.A. Kozhevnikov, 1♀ (AMNH_PBI 00233963) (<named-content xmlns:xlink="http://www.w3.org/1999/xlink" content-type="dwc:institutional_code" xlink:title="Zoological Institute, Russian Academy of Sciences" xlink:href="http://grbio.org/institution/zoological-institute-russian-academy-sciences" xlink:type="simple">ZISP</named-content>) • <bold><italic>Nizhegorod Prov.</italic></bold>: Pamyati Parizhskoi Kommuny inlet, <named-content xmlns:xlink="http://www.w3.org/1999/xlink" content-type="dwc:verbatimCoordinates" xlink:type="simple"><named-content content-type="geo-json" specific-use="{&#34;type&#34;:&#34;Point&#34;,&#34;coordinates&#34;:[44.516000,56.099000]}" id="NCID0EPPBK" xlink:type="simple">56.099°N, 44.516°E</named-content></named-content>, 12 Jul 1979, Khrynova, 1♂ (AMNH_PBI 00233820) (<named-content xmlns:xlink="http://www.w3.org/1999/xlink" content-type="dwc:institutional_code" xlink:title="Zoological Institute, Russian Academy of Sciences" xlink:href="http://grbio.org/institution/zoological-institute-russian-academy-sciences" xlink:type="simple">ZISP</named-content>) • <bold><italic>North Ossetia Rep.</italic></bold>: Vladikavkaz, <named-content xmlns:xlink="http://www.w3.org/1999/xlink" content-type="dwc:verbatimCoordinates" xlink:type="simple"><named-content content-type="geo-json" specific-use="{&#34;type&#34;:&#34;Point&#34;,&#34;coordinates&#34;:[44.666660,43.016660]}" id="NCID0E5PBK" xlink:type="simple">43.01666°N, 44.66666°E</named-content></named-content>, 11 Jul 1925, A. N. Kiritshenko, 1♀ (AMNH_PBI 00233929), 1♂ (AMNH_PBI 00233930) (<named-content xmlns:xlink="http://www.w3.org/1999/xlink" content-type="dwc:institutional_code" xlink:title="Zoological Institute, Russian Academy of Sciences" xlink:href="http://grbio.org/institution/zoological-institute-russian-academy-sciences" xlink:type="simple">ZISP</named-content>) • <bold><italic>Orenburg Prov.</italic></bold>: Nr Orenburg, <named-content xmlns:xlink="http://www.w3.org/1999/xlink" content-type="dwc:verbatimCoordinates" xlink:type="simple"><named-content content-type="geo-json" specific-use="{&#34;type&#34;:&#34;Point&#34;,&#34;coordinates&#34;:[55.100000,51.766660]}" id="NCID0ENQBK" xlink:type="simple">51.76666°N, 55.1°E</named-content></named-content>, 18 Jun 1924, A.I. Ivanov, 1♂ (AMNH_PBI 00233821) (<named-content xmlns:xlink="http://www.w3.org/1999/xlink" content-type="dwc:institutional_code" xlink:title="Zoological Institute, Russian Academy of Sciences" xlink:href="http://grbio.org/institution/zoological-institute-russian-academy-sciences" xlink:type="simple">ZISP</named-content>) • <bold><italic>Perm Terr.</italic></bold>: Perm, <named-content xmlns:xlink="http://www.w3.org/1999/xlink" content-type="dwc:verbatimCoordinates" xlink:type="simple"><named-content content-type="geo-json" specific-use="{&#34;type&#34;:&#34;Point&#34;,&#34;coordinates&#34;:[56.300000,58.016660]}" id="NCID0E3QBK" xlink:type="simple">58.01666°N, 56.3°E</named-content></named-content>, 1925, Lubischev, 1♀ (AMNH_PBI 00233977) (<named-content xmlns:xlink="http://www.w3.org/1999/xlink" content-type="dwc:institutional_code" xlink:title="Zoological Institute, Russian Academy of Sciences" xlink:href="http://grbio.org/institution/zoological-institute-russian-academy-sciences" xlink:type="simple">ZISP</named-content>) • <bold><italic>Primorsky Terr.</italic></bold>: Tal’bomogi, Tumen’-Ula, Russia-Korean boundary, <named-content xmlns:xlink="http://www.w3.org/1999/xlink" content-type="dwc:verbatimCoordinates" xlink:type="simple"><named-content content-type="geo-json" specific-use="{&#34;type&#34;:&#34;Point&#34;,&#34;coordinates&#34;:[130.648600,42.414400]}" id="NCID0ELRBK" xlink:type="simple">42.4144°N, 130.6486°E</named-content></named-content>, 07 Jul 1913, Cherskiy, 1♂ (AMNH_PBI 00233586), 1♀ (AMNH_PBI 00233914) (<named-content xmlns:xlink="http://www.w3.org/1999/xlink" content-type="dwc:institutional_code" xlink:title="Zoological Institute, Russian Academy of Sciences" xlink:href="http://grbio.org/institution/zoological-institute-russian-academy-sciences" xlink:type="simple">ZISP</named-content>) • Vinogradovka, <named-content xmlns:xlink="http://www.w3.org/1999/xlink" content-type="dwc:verbatimCoordinates" xlink:type="simple"><named-content content-type="geo-json" specific-use="{&#34;type&#34;:&#34;Point&#34;,&#34;coordinates&#34;:[134.400000,46.200000]}" id="NCID0EXRBK" xlink:type="simple">46.2°N, 134.4°E</named-content></named-content>, 05 Jul 1929, A. N. Kiritshenko, 1♀ (AMNH_PBI 00233926) (<named-content xmlns:xlink="http://www.w3.org/1999/xlink" content-type="dwc:institutional_code" xlink:title="Zoological Institute, Russian Academy of Sciences" xlink:href="http://grbio.org/institution/zoological-institute-russian-academy-sciences" xlink:type="simple">ZISP</named-content>) • 07 Jul 1929, A. N. Kiritshenko, 1♂ (AMNH_PBI 00233813) (<named-content xmlns:xlink="http://www.w3.org/1999/xlink" content-type="dwc:institutional_code" xlink:title="Zoological Institute, Russian Academy of Sciences" xlink:href="http://grbio.org/institution/zoological-institute-russian-academy-sciences" xlink:type="simple">ZISP</named-content>) • 09 Jul 1929, A. N. Kiritshenko, 1♀ (AMNH_PBI 00233927) (<named-content xmlns:xlink="http://www.w3.org/1999/xlink" content-type="dwc:institutional_code" xlink:title="Zoological Institute, Russian Academy of Sciences" xlink:href="http://grbio.org/institution/zoological-institute-russian-academy-sciences" xlink:type="simple">ZISP</named-content>) • Yakovlevka, <named-content xmlns:xlink="http://www.w3.org/1999/xlink" content-type="dwc:verbatimCoordinates" xlink:type="simple"><named-content content-type="geo-json" specific-use="{&#34;type&#34;:&#34;Point&#34;,&#34;coordinates&#34;:[133.450000,44.400000]}" id="NCID0ELSBK" xlink:type="simple">44.4°N, 133.45°E</named-content></named-content>, 28 Jun 1926, Dyakonov &amp; Filip’ev, 1♀ (AMNH_PBI 00233939) (<named-content xmlns:xlink="http://www.w3.org/1999/xlink" content-type="dwc:institutional_code" xlink:title="Zoological Institute, Russian Academy of Sciences" xlink:href="http://grbio.org/institution/zoological-institute-russian-academy-sciences" xlink:type="simple">ZISP</named-content>) • <bold><italic>Rostov Prov.</italic></bold>: Rostov-na-Donu, <named-content xmlns:xlink="http://www.w3.org/1999/xlink" content-type="dwc:verbatimCoordinates" xlink:type="simple"><named-content content-type="geo-json" specific-use="{&#34;type&#34;:&#34;Point&#34;,&#34;coordinates&#34;:[39.700000,47.216660]}" id="NCID0E1SBK" xlink:type="simple">47.21666°N, 39.7°E</named-content></named-content>, 29 Jun 1928, Unknown collector, 1♀ (AMNH_PBI 00233960) (<named-content xmlns:xlink="http://www.w3.org/1999/xlink" content-type="dwc:institutional_code" xlink:title="Zoological Institute, Russian Academy of Sciences" xlink:href="http://grbio.org/institution/zoological-institute-russian-academy-sciences" xlink:type="simple">ZISP</named-content>) • <bold><italic>Samara Prov.</italic></bold>: Krasnaya Glinka, 25 km of Samara, <named-content xmlns:xlink="http://www.w3.org/1999/xlink" content-type="dwc:verbatimCoordinates" xlink:type="simple"><named-content content-type="geo-json" specific-use="{&#34;type&#34;:&#34;Point&#34;,&#34;coordinates&#34;:[50.183330,53.333330]}" id="NCID0EJTBK" xlink:type="simple">53.33333°N, 50.18333°E</named-content></named-content>, 08 Jul 1928, Lubischev, 3♀ (AMNH_PBI 00233973-AMNH_PBI 00233975), 2♂ (AMNH_PBI 00233588, AMNH_PBI 00233589) (<named-content xmlns:xlink="http://www.w3.org/1999/xlink" content-type="dwc:institutional_code" xlink:title="Zoological Institute, Russian Academy of Sciences" xlink:href="http://grbio.org/institution/zoological-institute-russian-academy-sciences" xlink:type="simple">ZISP</named-content>) • <bold><italic>Tambov Prov.</italic></bold>: Michurinsk [Kozlov], <named-content xmlns:xlink="http://www.w3.org/1999/xlink" content-type="dwc:verbatimCoordinates" xlink:type="simple"><named-content content-type="geo-json" specific-use="{&#34;type&#34;:&#34;Point&#34;,&#34;coordinates&#34;:[40.466660,52.883330]}" id="NCID0EYTBK" xlink:type="simple">52.88333°N, 40.46666°E</named-content></named-content>, W. H. Lange, 6♂ (AMNH_PBI 00233831, AMNH_PBI 00233584, AMNH_PBI 00233585), 2♀ (AMNH_PBI 00233831) (<named-content xmlns:xlink="http://www.w3.org/1999/xlink" content-type="dwc:institutional_code" xlink:title="Zoological Institute, Russian Academy of Sciences" xlink:href="http://grbio.org/institution/zoological-institute-russian-academy-sciences" xlink:type="simple">ZISP</named-content>) • <bold><italic>Volgograd Prov.</italic></bold>: Krasnoarmeysk [former Sarepta], <named-content xmlns:xlink="http://www.w3.org/1999/xlink" content-type="dwc:verbatimCoordinates" xlink:type="simple"><named-content content-type="geo-json" specific-use="{&#34;type&#34;:&#34;Point&#34;,&#34;coordinates&#34;:[44.483330,48.500000]}" id="NCID0EHUBK" xlink:type="simple">48.5°N, 44.48333°E</named-content></named-content>, V. Jakovlev coll., 2♀ (AMNH_PBI 00233515, AMNH_PBI 00233516) (<named-content xmlns:xlink="http://www.w3.org/1999/xlink" content-type="dwc:institutional_code" xlink:title="Zoological Institute, Russian Academy of Sciences" xlink:href="http://grbio.org/institution/zoological-institute-russian-academy-sciences" xlink:type="simple">ZISP</named-content>) • <bold><italic>Voronezh Prov.</italic></bold>: Nr Ramon’, <named-content xmlns:xlink="http://www.w3.org/1999/xlink" content-type="dwc:verbatimCoordinates" xlink:type="simple"><named-content content-type="geo-json" specific-use="{&#34;type&#34;:&#34;Point&#34;,&#34;coordinates&#34;:[39.316660,51.916660]}" id="NCID0EWUBK" xlink:type="simple">51.91666°N, 39.31666°E</named-content></named-content>, 15 Jun 1984, Golub, 1♀ (AMNH_PBI 00233938) (<named-content xmlns:xlink="http://www.w3.org/1999/xlink" content-type="dwc:institutional_code" xlink:title="Zoological Institute, Russian Academy of Sciences" xlink:href="http://grbio.org/institution/zoological-institute-russian-academy-sciences" xlink:type="simple">ZISP</named-content>) • <bold><italic>Yakutia Rep.</italic></bold>: Balagannakh, 30 km ESE of Ust’-Nera, <named-content xmlns:xlink="http://www.w3.org/1999/xlink" content-type="dwc:verbatimCoordinates" xlink:type="simple"><named-content content-type="geo-json" specific-use="{&#34;type&#34;:&#34;Point&#34;,&#34;coordinates&#34;:[143.857000,64.498000]}" id="NCID0EFVBK" xlink:type="simple">64.498°N, 143.857°E</named-content></named-content>, 04 Jul 1974, N.N. Vinokurov, 3♀ (AMNH_PBI 00233507-AMNH_PBI 00233509) (<named-content xmlns:xlink="http://www.w3.org/1999/xlink" content-type="dwc:institutional_code" xlink:title="Zoological Institute, Russian Academy of Sciences" xlink:href="http://grbio.org/institution/zoological-institute-russian-academy-sciences" xlink:type="simple">ZISP</named-content>) • Batagay on Yana river, NE Yakutia (80 km E Verkhoyansk), <named-content xmlns:xlink="http://www.w3.org/1999/xlink" content-type="dwc:verbatimCoordinates" xlink:type="simple"><named-content content-type="geo-json" specific-use="{&#34;type&#34;:&#34;Point&#34;,&#34;coordinates&#34;:[134.633330,67.650000]}" id="NCID0ERVBK" xlink:type="simple">67.65°N, 134.63333°E</named-content></named-content>, 12 Jul 1957, Semenov, 1♂ (AMNH_PBI 00233817), 2♀ (AMNH_PBI 00233935, AMNH_PBI 00233936) (<named-content xmlns:xlink="http://www.w3.org/1999/xlink" content-type="dwc:institutional_code" xlink:title="Zoological Institute, Russian Academy of Sciences" xlink:href="http://grbio.org/institution/zoological-institute-russian-academy-sciences" xlink:type="simple">ZISP</named-content>) • Khokhur-terde on Amga river, <named-content xmlns:xlink="http://www.w3.org/1999/xlink" content-type="dwc:verbatimCoordinates" xlink:type="simple"><named-content content-type="geo-json" specific-use="{&#34;type&#34;:&#34;Point&#34;,&#34;coordinates&#34;:[131.600000,60.700000]}" id="NCID0E4VBK" xlink:type="simple">60.7°N, 131.6°E</named-content></named-content>, 05 Aug 1925, Bianchi, 1♀ (AMNH_PBI 00233911) (<named-content xmlns:xlink="http://www.w3.org/1999/xlink" content-type="dwc:institutional_code" xlink:title="Zoological Institute, Russian Academy of Sciences" xlink:href="http://grbio.org/institution/zoological-institute-russian-academy-sciences" xlink:type="simple">ZISP</named-content>) • Left bank of Yana River nr Verkhoyansk, <named-content xmlns:xlink="http://www.w3.org/1999/xlink" content-type="dwc:verbatimCoordinates" xlink:type="simple"><named-content content-type="geo-json" specific-use="{&#34;type&#34;:&#34;Point&#34;,&#34;coordinates&#34;:[133.366660,67.550000]}" id="NCID0EJWBK" xlink:type="simple">67.55°N, 133.36666°E</named-content></named-content>, 21 Jul 1974, N.N. Vinokurov, 3♂ (AMNH_PBI 00233572-AMNH_PBI 00233574), 7♀ (AMNH_PBI 00233500-AMNH_PBI 00233506) (<named-content xmlns:xlink="http://www.w3.org/1999/xlink" content-type="dwc:institutional_code" xlink:title="Zoological Institute, Russian Academy of Sciences" xlink:href="http://grbio.org/institution/zoological-institute-russian-academy-sciences" xlink:type="simple">ZISP</named-content>) • <bold><italic>Yamalo-Nenets Distr.</italic></bold>: Tal’bey on Adz’va River, <named-content xmlns:xlink="http://www.w3.org/1999/xlink" content-type="dwc:verbatimCoordinates" xlink:type="simple"><named-content content-type="geo-json" specific-use="{&#34;type&#34;:&#34;Point&#34;,&#34;coordinates&#34;:[72.048000,68.086000]}" id="NCID0EYWBK" xlink:type="simple">68.086°N, 72.048°E</named-content></named-content>, Zhuravskiy, 1♀ (AMNH_PBI 00233915) (<named-content xmlns:xlink="http://www.w3.org/1999/xlink" content-type="dwc:institutional_code" xlink:title="Zoological Institute, Russian Academy of Sciences" xlink:href="http://grbio.org/institution/zoological-institute-russian-academy-sciences" xlink:type="simple">ZISP</named-content>) • <bold><italic>Yaroslavl Prov.</italic></bold>: Nizhniy Isl., Yaroslavl’ distr., <named-content xmlns:xlink="http://www.w3.org/1999/xlink" content-type="dwc:verbatimCoordinates" xlink:type="simple"><named-content content-type="geo-json" specific-use="{&#34;type&#34;:&#34;Point&#34;,&#34;coordinates&#34;:[40.100000,57.482000]}" id="NCID0EHXBK" xlink:type="simple">57.482°N, 40.1°E</named-content></named-content>, 19 Jun 1896, Unknown collector, 7♂ (AMNH_PBI 00233830, AMNH_PBI 00233580-AMNH_PBI 00233582), 6♀ (AMNH_PBI 00233830, AMNH_PBI 00233957, AMNH_PBI 00233958, AMNH_PBI 00233582) (<named-content xmlns:xlink="http://www.w3.org/1999/xlink" content-type="dwc:institutional_code" xlink:title="Zoological Institute, Russian Academy of Sciences" xlink:href="http://grbio.org/institution/zoological-institute-russian-academy-sciences" xlink:type="simple">ZISP</named-content>) • Zhukov Isl., Jaroslavl’ distr., <named-content xmlns:xlink="http://www.w3.org/1999/xlink" content-type="dwc:verbatimCoordinates" xlink:type="simple"><named-content content-type="geo-json" specific-use="{&#34;type&#34;:&#34;Point&#34;,&#34;coordinates&#34;:[40.100000,57.482000]}" id="NCID0ETXBK" xlink:type="simple">57.482°N, 40.1°E</named-content></named-content>, 05 Jul 1896, Unknown collector, 1♀ (AMNH_PBI 00233956), 1♂ (AMNH_PBI 00233583) (<named-content xmlns:xlink="http://www.w3.org/1999/xlink" content-type="dwc:institutional_code" xlink:title="Zoological Institute, Russian Academy of Sciences" xlink:href="http://grbio.org/institution/zoological-institute-russian-academy-sciences" xlink:type="simple">ZISP</named-content>). <bold>Ukraine</bold> • Pyatikhatka, Oktyabr’skiy Dist., <named-content xmlns:xlink="http://www.w3.org/1999/xlink" content-type="dwc:verbatimCoordinates" xlink:type="simple"><named-content content-type="geo-json" specific-use="{&#34;type&#34;:&#34;Point&#34;,&#34;coordinates&#34;:[34.266660,45.300000]}" id="NCID0EBYBK" xlink:type="simple">45.3°N, 34.26666°E</named-content></named-content>, 28 Jun 1952, Loginova, 9♂ (AMNH_PBI 00233824, AMNH_PBI 00233825, AMNH_PBI 00233806-AMNH_PBI 00233812), 11♀ (AMNH_PBI 00233943-AMNH_PBI 00233950, AMNH_PBI 00233981-AMNH_PBI 00233983) (<named-content xmlns:xlink="http://www.w3.org/1999/xlink" content-type="dwc:institutional_code" xlink:title="Zoological Institute, Russian Academy of Sciences" xlink:href="http://grbio.org/institution/zoological-institute-russian-academy-sciences" xlink:type="simple">ZISP</named-content>) • Near Salgir river, <named-content xmlns:xlink="http://www.w3.org/1999/xlink" content-type="dwc:verbatimCoordinates" xlink:type="simple"><named-content content-type="geo-json" specific-use="{&#34;type&#34;:&#34;Point&#34;,&#34;coordinates&#34;:[34.083330,44.950000]}" id="NCID0ENYBK" xlink:type="simple">44.95°N, 34.08333°E</named-content></named-content>, 22 Jun 1924, A. N. Kiritshenko, 1♀ (AMNH_PBI 00233986) (<named-content xmlns:xlink="http://www.w3.org/1999/xlink" content-type="dwc:institutional_code" xlink:title="Zoological Institute, Russian Academy of Sciences" xlink:href="http://grbio.org/institution/zoological-institute-russian-academy-sciences" xlink:type="simple">ZISP</named-content>) • 24 Jun 1924, A. N. Kiritshenko, 3♂ (AMNH_PBI 00233827-AMNH_PBI 00233829), 1♀ (AMNH_PBI 00233951) (<named-content xmlns:xlink="http://www.w3.org/1999/xlink" content-type="dwc:institutional_code" xlink:title="Zoological Institute, Russian Academy of Sciences" xlink:href="http://grbio.org/institution/zoological-institute-russian-academy-sciences" xlink:type="simple">ZISP</named-content>) • 14 Jul 1924, A. N. Kiritshenko, 1♂ (AMNH_PBI 00233826), 2♀ (AMNH_PBI 00233984, AMNH_PBI 00233985) (<named-content xmlns:xlink="http://www.w3.org/1999/xlink" content-type="dwc:institutional_code" xlink:title="Zoological Institute, Russian Academy of Sciences" xlink:href="http://grbio.org/institution/zoological-institute-russian-academy-sciences" xlink:type="simple">ZISP</named-content>) • Cherkasy, <named-content xmlns:xlink="http://www.w3.org/1999/xlink" content-type="dwc:verbatimCoordinates" xlink:type="simple"><named-content content-type="geo-json" specific-use="{&#34;type&#34;:&#34;Point&#34;,&#34;coordinates&#34;:[32.084000,49.436000]}" id="NCID0EBZBK" xlink:type="simple">49.436°N, 32.084°E</named-content></named-content>, 18 Jun 1931, Lubischev, 1♂ (AMNH_PBI 00233843) (<named-content xmlns:xlink="http://www.w3.org/1999/xlink" content-type="dwc:institutional_code" xlink:title="Zoological Institute, Russian Academy of Sciences" xlink:href="http://grbio.org/institution/zoological-institute-russian-academy-sciences" xlink:type="simple">ZISP</named-content>) • Izmail, Bessarabiya, <named-content xmlns:xlink="http://www.w3.org/1999/xlink" content-type="dwc:verbatimCoordinates" xlink:type="simple"><named-content content-type="geo-json" specific-use="{&#34;type&#34;:&#34;Point&#34;,&#34;coordinates&#34;:[28.833330,45.350000]}" id="NCID0ENZBK" xlink:type="simple">45.35°N, 28.83333°E</named-content></named-content>, 09 Jun 1911, Chernavin, 1♀ (AMNH_PBI 00233925) (<named-content xmlns:xlink="http://www.w3.org/1999/xlink" content-type="dwc:institutional_code" xlink:title="Zoological Institute, Russian Academy of Sciences" xlink:href="http://grbio.org/institution/zoological-institute-russian-academy-sciences" xlink:type="simple">ZISP</named-content>) • Kamyshany [Arnautka] nr Kherson, <named-content xmlns:xlink="http://www.w3.org/1999/xlink" content-type="dwc:verbatimCoordinates" xlink:type="simple"><named-content content-type="geo-json" specific-use="{&#34;type&#34;:&#34;Point&#34;,&#34;coordinates&#34;:[32.483330,46.616660]}" id="NCID0EZZBK" xlink:type="simple">46.61666°N, 32.48333°E</named-content></named-content>, 18 May 1939, Nikolaev, 1♂ (AMNH_PBI 00233592) (<named-content xmlns:xlink="http://www.w3.org/1999/xlink" content-type="dwc:institutional_code" xlink:title="Zoological Institute, Russian Academy of Sciences" xlink:href="http://grbio.org/institution/zoological-institute-russian-academy-sciences" xlink:type="simple">ZISP</named-content>) • Korobov on Donets river, 7 km of Zmiev, <named-content xmlns:xlink="http://www.w3.org/1999/xlink" content-type="dwc:verbatimCoordinates" xlink:type="simple"><named-content content-type="geo-json" specific-use="{&#34;type&#34;:&#34;Point&#34;,&#34;coordinates&#34;:[36.342800,49.588900]}" id="NCID0EF1BK" xlink:type="simple">49.5889°N, 36.3428°E</named-content></named-content>, 06 Jul 1955–07 Jul 1955, L.V. Arnoldi, 1♀ (AMNH_PBI 00233959) (<named-content xmlns:xlink="http://www.w3.org/1999/xlink" content-type="dwc:institutional_code" xlink:title="Zoological Institute, Russian Academy of Sciences" xlink:href="http://grbio.org/institution/zoological-institute-russian-academy-sciences" xlink:type="simple">ZISP</named-content>) • Korsunskiy monastyr’, cursus inf. fl. Dnepr., <named-content xmlns:xlink="http://www.w3.org/1999/xlink" content-type="dwc:verbatimCoordinates" xlink:type="simple"><named-content content-type="geo-json" specific-use="{&#34;type&#34;:&#34;Point&#34;,&#34;coordinates&#34;:[33.216700,46.716700]}" id="NCID0ER1BK" xlink:type="simple">46.7167°N, 33.2167°E</named-content></named-content>, 02 Aug 1928, S. I. Medvedev, 1♀ (AMNH_PBI 00233978) (<named-content xmlns:xlink="http://www.w3.org/1999/xlink" content-type="dwc:institutional_code" xlink:title="Zoological Institute, Russian Academy of Sciences" xlink:href="http://grbio.org/institution/zoological-institute-russian-academy-sciences" xlink:type="simple">ZISP</named-content>) • Kozin [Koncha-Zaspa] nr Kiev, <named-content xmlns:xlink="http://www.w3.org/1999/xlink" content-type="dwc:verbatimCoordinates" xlink:type="simple"><named-content content-type="geo-json" specific-use="{&#34;type&#34;:&#34;Point&#34;,&#34;coordinates&#34;:[30.633330,50.216660]}" id="NCID0E41BK" xlink:type="simple">50.21666°N, 30.63333°E</named-content></named-content>, 12 Jul 1932, S. I. Medvedev, 2♀ (AMNH_PBI 00233988, AMNH_PBI 00233989), 1♂ (AMNH_PBI 00233842) (<named-content xmlns:xlink="http://www.w3.org/1999/xlink" content-type="dwc:institutional_code" xlink:title="Zoological Institute, Russian Academy of Sciences" xlink:href="http://grbio.org/institution/zoological-institute-russian-academy-sciences" xlink:type="simple">ZISP</named-content>) • Odessa, Khadzhib liman, <named-content xmlns:xlink="http://www.w3.org/1999/xlink" content-type="dwc:verbatimCoordinates" xlink:type="simple"><named-content content-type="geo-json" specific-use="{&#34;type&#34;:&#34;Point&#34;,&#34;coordinates&#34;:[30.716660,46.466660]}" id="NCID0EJ2BK" xlink:type="simple">46.46666°N, 30.71666°E</named-content></named-content>, 09 Jun 1920, A. N. Kiritshenko, 4♀ (AMNH_PBI 00233952-AMNH_PBI 00233954, AMNH_PBI 00233815) (<named-content xmlns:xlink="http://www.w3.org/1999/xlink" content-type="dwc:institutional_code" xlink:title="Zoological Institute, Russian Academy of Sciences" xlink:href="http://grbio.org/institution/zoological-institute-russian-academy-sciences" xlink:type="simple">ZISP</named-content>) • Provalye, <named-content xmlns:xlink="http://www.w3.org/1999/xlink" content-type="dwc:verbatimCoordinates" xlink:type="simple"><named-content content-type="geo-json" specific-use="{&#34;type&#34;:&#34;Point&#34;,&#34;coordinates&#34;:[39.833330,48.166660]}" id="NCID0EV2BK" xlink:type="simple">48.16666°N, 39.83333°E</named-content></named-content>, 01 Jul 1947, S. I. Medvedev, 1♂ (AMNH_PBI 00233838) (<named-content xmlns:xlink="http://www.w3.org/1999/xlink" content-type="dwc:institutional_code" xlink:title="Zoological Institute, Russian Academy of Sciences" xlink:href="http://grbio.org/institution/zoological-institute-russian-academy-sciences" xlink:type="simple">ZISP</named-content>) • Stanitsa Luganskaya nr Lugansk, <named-content xmlns:xlink="http://www.w3.org/1999/xlink" content-type="dwc:verbatimCoordinates" xlink:type="simple"><named-content content-type="geo-json" specific-use="{&#34;type&#34;:&#34;Point&#34;,&#34;coordinates&#34;:[39.483330,48.650000]}" id="NCID0EB3BK" xlink:type="simple">48.65°N, 39.48333°E</named-content></named-content>, 26 Jul 1927, F.K. Lukjanovitsh, 1♀ (AMNH_PBI 00233992) (<named-content xmlns:xlink="http://www.w3.org/1999/xlink" content-type="dwc:institutional_code" xlink:title="Zoological Institute, Russian Academy of Sciences" xlink:href="http://grbio.org/institution/zoological-institute-russian-academy-sciences" xlink:type="simple">ZISP</named-content>) • Verkhovka [former Mahilyow uezd], <named-content xmlns:xlink="http://www.w3.org/1999/xlink" content-type="dwc:verbatimCoordinates" xlink:type="simple"><named-content content-type="geo-json" specific-use="{&#34;type&#34;:&#34;Point&#34;,&#34;coordinates&#34;:[27.650000,48.900000]}" id="NCID0EN3BK" xlink:type="simple">48.9°N, 27.65°E</named-content></named-content>, 10 Jun 1901, Chekini, 1♀ (AMNH_PBI 00233967) (<named-content xmlns:xlink="http://www.w3.org/1999/xlink" content-type="dwc:institutional_code" xlink:title="Zoological Institute, Russian Academy of Sciences" xlink:href="http://grbio.org/institution/zoological-institute-russian-academy-sciences" xlink:type="simple">ZISP</named-content>) • Vilkovo, Izmail Distr., Bessarabiya, <named-content xmlns:xlink="http://www.w3.org/1999/xlink" content-type="dwc:verbatimCoordinates" xlink:type="simple"><named-content content-type="geo-json" specific-use="{&#34;type&#34;:&#34;Point&#34;,&#34;coordinates&#34;:[29.589000,45.406000]}" id="NCID0EZ3BK" xlink:type="simple">45.406°N, 29.589°E</named-content></named-content>, 30 May 1911, Chernavin, 1♀ (AMNH_PBI 00233987) (<named-content xmlns:xlink="http://www.w3.org/1999/xlink" content-type="dwc:institutional_code" xlink:title="Zoological Institute, Russian Academy of Sciences" xlink:href="http://grbio.org/institution/zoological-institute-russian-academy-sciences" xlink:type="simple">ZISP</named-content>).</p></tp:treatment-sec><tp:treatment-sec sec-type="diagnosis" id="SECID0EC4BK"><title>Diagnosis.</title><p>Recognized by the following characters: body oval, total length 3.4–4.0; antennal segment I brown, segment II thin, brown or at least with darkened base and apex (Fig. <xref ref-type="fig" rid="F4">4G, K</xref>); Color-pattern variable, ranging from uniformly dark brown to pale yellow, with more or less darkened head, pronotum, and endocorium (Fig. <xref ref-type="fig" rid="F2">2E–I</xref>); dorsum devoid of scale-like setae, clothed exclusively with short, strongly adpressed slivery simple setae (Figs <xref ref-type="fig" rid="F4">4L</xref>, <xref ref-type="fig" rid="F6">6E</xref>); apical blades of vesica short and robust, straight, apically diverging (Fig. <xref ref-type="fig" rid="F7">7G, H</xref>).</p><p><italic><tp:taxon-name><tp:taxon-name-part taxon-name-part-type="genus" reg="Salicarus">Salicarus</tp:taxon-name-part><tp:taxon-name-part taxon-name-part-type="species" reg="roseri">roseri</tp:taxon-name-part></tp:taxon-name></italic> easily differs from congeners by the absence of scale-like setae on dorsum. It further differs by having short, robust, straight, and slightly diverging apical blades of the vesica, being most similar to <italic><tp:taxon-name><tp:taxon-name-part taxon-name-part-type="genus" reg="Salicarus">S.</tp:taxon-name-part><tp:taxon-name-part taxon-name-part-type="species" reg="urnammu">urnammu</tp:taxon-name-part></tp:taxon-name></italic> in this respect, although the blades in the latter species are shorter.</p></tp:treatment-sec><tp:treatment-sec sec-type="redescription" id="SECID0EU5BK"><title>Redescription.</title><p><bold>Male. <italic>Coloration</italic>.</bold> Highly variable, dorsum ranging from uniformly dark brown to pale yellow, with somewhat darkened head (Fig. <xref ref-type="fig" rid="F2">2E, F</xref>); pale specimens typically with widely darkened endocorium and partly or entirely dark brown pronotum and scutellum, rarely without any dark markings on dorsum. <bold><italic>Head</italic></bold>: Entirely dark brown to brown, sometimes with yellow or orange vertex and edging along inner margins of eyes; antennal segment I dark brown to yellow, segment II dark brown to yellow with darkened apex, segments III and IV usually dirty yellow, sometimes brown; labium usually dark brown, pale brown to dirty yellow in the palest specimens. <bold><italic>Thorax</italic></bold>: Pronotum from uniformly dark or chestnut brown to whitish yellow, frequently with reddish tinge, in pale specimens usually with dark markings on calli and darkened posterior margin, rarely uniformly whitish; scutellum usually dark brown, rarely dirty yellow or orange; hemelytron ranging from uniformly dark brown to whitish yellow, pale specimens typically with entirely yellow or whitish clavus, partly or entirely yellow exocorium, largely darkened endocorium, and yellow or orange cuneus, membrane uniformly dark to pale brown, semitransparent; thoracic pleura usually dark brown, rarely dorsally or entirely yellow; coxae dark brown to brown, femora in dark specimens brown with yellowish apical halves or at least extreme apices, in pale specimens entirely yellow, frequently with reddish tinge, tibiae yellow, tarsi yellow ort apically darkened. <bold><italic>Abdomen</italic></bold>: Dark brown to yellow.</p><p><bold><italic>Surface and vestiture</italic>.</bold> Dorsum shiny, head and pronotum smooth, scutellum and hemelytron weakly rugose (Fig. <xref ref-type="fig" rid="F4">4J–L</xref>); clothed with short, strongly adpressed, simple silvery setae, sparse on vertex and pronotum, dense on scutellum and hemelytron; antenna, legs, and abdomen with similar but somewhat longer simple setae; thoracic pleurites with dense, narrow, apically acuminate silvery scale-like setae above scent gland evaporatory area; pronotum with a pair of black erect bristle-like setae at anterior corners; femora with several similar black setae dorso-apically; tibial spines black.</p><p><bold><italic>Structure</italic>.</bold> Body oval, 2.6–2.9× as long as width of pronotum at base, total length 3.6–4.0; head vertical, rather vide, slightly protruding beyond eyes anteriorly and ventrally; vertex flat, posteriorly attenuate and covering anterior margin of pronotum, 1.8–1.9× as wide as eye; antennal segment II at base distinctly thinner than segment I, slightly dilating apically, comparatively short, 0.5–0.6× as long as basal width of pronotum, 0.8–0.9× as long as width of head; pronotum with broadly rounded anterior and posterior corners, 2.0–2.2× as wide as long, 1.5–1.7× as wide as head.</p><p><bold><italic>Genitalia</italic>.</bold> Right paramere elongate-oval, ~ 2.5× as long as wide, with long, straight and apically blunt apical process (Fig. <xref ref-type="fig" rid="F9">9P</xref>). Left paramere with long and straight apical process, and elongate, comparatively thin, slightly upturned sensory lobe (Fig. <xref ref-type="fig" rid="F9">9Q</xref>). Vesica large and strongly sclerotized, with straight, short and robust, diverging apical blades (Fig. <xref ref-type="fig" rid="F7">7G, H</xref>).</p><p><bold>Female. <italic>Coloration, surface and vestiture</italic>.</bold> As in male (Fig. <xref ref-type="fig" rid="F2">2G–I</xref>). <bold><italic>Structure</italic>.</bold> Similar to male, body 2.5–2.8× as long as posterior width of pronotum; total length 3.4–3.9; vertex 1.8–2.0× as wide as eye; antennal segment II 0.4–0.5× as long as posterior width of pronotum, 0.7–0.9× as long as width of head; pronotum 2.0–2.3× as wide as long, 1.5–1.6× as wide as head.</p><p><bold><italic>Genitalia</italic>.</bold> Sclerotized rings of dorsal labiate late large, broadly oval (Fig. <xref ref-type="fig" rid="F10">10G</xref>). Vestibulum thin, S-shaped (Fig. <xref ref-type="fig" rid="F10">10H</xref>).</p></tp:treatment-sec><tp:treatment-sec sec-type="distribution" id="SECID0EPBCK"><title>Distribution.</title><p>Widely distributed in the Palearctic, including almost the entire Europe, extending eastward to the Khabarovsk and Kamchatka territories in Russia, and southward to Spain, Italy, Greece, Turkey, Transcaucasia, Iran, Turkmenistan, Kazakhstan, Mongolia, and Inner Mongolia of China. To the north, it extends to the central Fennoscandia, Karelia, Arkhangelsk and Komi Provinces, the southern Yamalo-Nenets district, southern Krasnoyarsk Territory, southern and central Yakutia, and Magadan Territory (<xref ref-type="bibr" rid="B51">Vinokurov et al. 2010</xref>; <xref ref-type="bibr" rid="B1">Aukema 2024</xref>).</p></tp:treatment-sec><tp:treatment-sec sec-type="host" id="SECID0E4BCK"><title>Host.</title><p>Confined to <italic><tp:taxon-name><tp:taxon-name-part taxon-name-part-type="genus" reg="Salix">Salix</tp:taxon-name-part></tp:taxon-name></italic> spp. (<xref ref-type="bibr" rid="B46">Southwood and Leston 1959</xref>; <xref ref-type="bibr" rid="B15">Kerzhner 1962</xref>; <xref ref-type="bibr" rid="B9">Göllner-Scheiding 1974</xref>).</p></tp:treatment-sec><tp:treatment-sec><!--Section generated to contain objects referenced in tp:taxon-treatment.--><fig id="F2" position="float" orientation="portrait"><object-id xmlns:xlink="http://www.w3.org/1999/xlink" content-type="doi" xlink:type="simple">10.3897/zookeys.1211.129660.figure2</object-id><object-id xmlns:xlink="http://www.w3.org/1999/xlink" content-type="arpha" xlink:type="simple">58DE0E3D-FA6A-5B86-A1DC-EF4DC3335C2A</object-id><label>Figure 2.</label><caption><p>Dorsal habitus <bold>A</bold> ♂ <italic><tp:taxon-name><tp:taxon-name-part taxon-name-part-type="genus" reg="Salicarus">Salicarus</tp:taxon-name-part><tp:taxon-name-part taxon-name-part-type="species" reg="halimodendri">halimodendri</tp:taxon-name-part></tp:taxon-name></italic><bold>B–D</bold> ♀ <italic><tp:taxon-name><tp:taxon-name-part taxon-name-part-type="genus" reg="Salicarus">S.</tp:taxon-name-part><tp:taxon-name-part taxon-name-part-type="species" reg="halimodendri">halimodendri</tp:taxon-name-part></tp:taxon-name></italic><bold>F, G</bold> ♂ <italic><tp:taxon-name><tp:taxon-name-part taxon-name-part-type="genus" reg="Salicarus">S.</tp:taxon-name-part><tp:taxon-name-part taxon-name-part-type="species" reg="roseri">roseri</tp:taxon-name-part></tp:taxon-name></italic><bold>H, I</bold> ♀ <italic><tp:taxon-name><tp:taxon-name-part taxon-name-part-type="genus" reg="Salicarus">S.</tp:taxon-name-part><tp:taxon-name-part taxon-name-part-type="species" reg="roseri">roseri</tp:taxon-name-part></tp:taxon-name></italic>.</p></caption><graphic xmlns:xlink="http://www.w3.org/1999/xlink" xlink:href="zookeys-1211-057_article-129660__-g002.jpg" position="float" orientation="portrait" xlink:type="simple" id="oo_1126623.jpg"><uri content-type="original_file" xlink:type="simple">https://binary.pensoft.net/fig/1126623</uri></graphic></fig><fig id="F4" position="float" orientation="portrait"><object-id xmlns:xlink="http://www.w3.org/1999/xlink" content-type="doi" xlink:type="simple">10.3897/zookeys.1211.129660.figure4</object-id><object-id xmlns:xlink="http://www.w3.org/1999/xlink" content-type="arpha" xlink:type="simple">5AE04490-294D-52CD-8191-DDAF73D59CB7</object-id><label>Figure 4.</label><caption><p>Head, pronotum, and vestiture <bold>A–C</bold><italic><tp:taxon-name><tp:taxon-name-part taxon-name-part-type="genus" reg="Salicarus">Salicarus</tp:taxon-name-part><tp:taxon-name-part taxon-name-part-type="species" reg="concinnus">concinnus</tp:taxon-name-part></tp:taxon-name></italic> in dorsal view: <bold>A</bold> ♂ paratype, head and pronotum <bold>B</bold> ♀ paratype, head and pronotum <bold>C</bold> ♀ paratype, vestiture on hemelytron <bold>D–F</bold><italic><tp:taxon-name><tp:taxon-name-part taxon-name-part-type="genus" reg="Salicarus">S.</tp:taxon-name-part><tp:taxon-name-part taxon-name-part-type="species" reg="fulvicornis">fulvicornis</tp:taxon-name-part></tp:taxon-name></italic> in dorsal view: <bold>D</bold> ♂ head and pronotum <bold>E</bold> ♀ head and pronotum <bold>F</bold> ♂ vestiture on hemelytron <bold>G–I</bold><italic><tp:taxon-name><tp:taxon-name-part taxon-name-part-type="genus" reg="Salicarus">S.</tp:taxon-name-part><tp:taxon-name-part taxon-name-part-type="species" reg="halimodendri">halimodendri</tp:taxon-name-part></tp:taxon-name></italic> in dorsal view: <bold>G</bold> ♂ paratype <bold>H</bold> ♀ paratype <bold>I</bold> ♂ paratype, vestiture on hemelytron <bold>J–L</bold><italic><tp:taxon-name><tp:taxon-name-part taxon-name-part-type="genus" reg="Salicarus">S.</tp:taxon-name-part><tp:taxon-name-part taxon-name-part-type="species" reg="roseri">roseri</tp:taxon-name-part></tp:taxon-name></italic>: <bold>J</bold> ♂ head and pronotum <bold>K</bold> ♀ head and pronotum <bold>L</bold> head and thoracic pleura in lateral view <bold>M–O</bold><italic><tp:taxon-name><tp:taxon-name-part taxon-name-part-type="genus" reg="Salicarus">S.</tp:taxon-name-part><tp:taxon-name-part taxon-name-part-type="species" reg="urnammu">urnammu</tp:taxon-name-part></tp:taxon-name></italic> in dorsal view: <bold>M</bold> ♂ head and pronotum <bold>N</bold> ♀ head and pronotum <bold>O</bold> ♀ vestiture on hemelytron.</p></caption><graphic xmlns:xlink="http://www.w3.org/1999/xlink" xlink:href="zookeys-1211-057_article-129660__-g004.jpg" position="float" orientation="portrait" xlink:type="simple" id="oo_1126625.jpg"><uri content-type="original_file" xlink:type="simple">https://binary.pensoft.net/fig/1126625</uri></graphic></fig><fig id="F6" position="float" orientation="portrait"><object-id xmlns:xlink="http://www.w3.org/1999/xlink" content-type="doi" xlink:type="simple">10.3897/zookeys.1211.129660.figure6</object-id><object-id xmlns:xlink="http://www.w3.org/1999/xlink" content-type="arpha" xlink:type="simple">A01D8C84-92AF-5869-B934-F6E1B00A095B</object-id><label>Figure 6.</label><caption><p>Scanning electron images of selected structures <bold>A–C</bold><italic><tp:taxon-name><tp:taxon-name-part taxon-name-part-type="genus" reg="Salicarus">Salicarus</tp:taxon-name-part><tp:taxon-name-part taxon-name-part-type="species" reg="fulvicornis">fulvicornis</tp:taxon-name-part></tp:taxon-name></italic>: <bold>A</bold> pretarsus in lateral view <bold>B</bold> hind tarsus in lateral view <bold>C</bold> vestiture on hemelytron <bold>D–F</bold><italic><tp:taxon-name><tp:taxon-name-part taxon-name-part-type="genus" reg="Salicarus">S.</tp:taxon-name-part><tp:taxon-name-part taxon-name-part-type="species" reg="roseri">roseri</tp:taxon-name-part></tp:taxon-name></italic>: <bold>D</bold> pretarsus in lateral view <bold>E</bold> head and thoracic pleura in lateral view <bold>F</bold> metathoracic spiracle and scent gland evaporative area.</p></caption><graphic xmlns:xlink="http://www.w3.org/1999/xlink" xlink:href="zookeys-1211-057_article-129660__-g006.jpg" position="float" orientation="portrait" xlink:type="simple" id="oo_1126627.jpg"><uri content-type="original_file" xlink:type="simple">https://binary.pensoft.net/fig/1126627</uri></graphic></fig><fig id="F7" position="float" orientation="portrait"><object-id xmlns:xlink="http://www.w3.org/1999/xlink" content-type="doi" xlink:type="simple">10.3897/zookeys.1211.129660.figure7</object-id><object-id xmlns:xlink="http://www.w3.org/1999/xlink" content-type="arpha" xlink:type="simple">E32BC0A1-A6A0-5D50-8DAB-68A2B9064681</object-id><label>Figure 7.</label><caption><p>Vesica in left and right lateral views (left and right columns, respectively) <bold>A, B</bold> paratypes of <italic><tp:taxon-name><tp:taxon-name-part taxon-name-part-type="genus" reg="Salicarus">Salicarus</tp:taxon-name-part><tp:taxon-name-part taxon-name-part-type="species" reg="concinnus">concinnus</tp:taxon-name-part></tp:taxon-name></italic><bold>C, D</bold><italic><tp:taxon-name><tp:taxon-name-part taxon-name-part-type="genus" reg="Salicarus">S.</tp:taxon-name-part><tp:taxon-name-part taxon-name-part-type="species" reg="fulvicornis">fulvicornis</tp:taxon-name-part></tp:taxon-name></italic><bold>E, F</bold> paratype of <italic><tp:taxon-name><tp:taxon-name-part taxon-name-part-type="genus" reg="Salicarus">S.</tp:taxon-name-part><tp:taxon-name-part taxon-name-part-type="species" reg="halimodendri">halimodendri</tp:taxon-name-part></tp:taxon-name></italic><bold>G, H</bold><italic><tp:taxon-name><tp:taxon-name-part taxon-name-part-type="genus" reg="Salicarus">S.</tp:taxon-name-part><tp:taxon-name-part taxon-name-part-type="species" reg="roseri">roseri</tp:taxon-name-part></tp:taxon-name></italic><bold>I, J</bold><italic><tp:taxon-name><tp:taxon-name-part taxon-name-part-type="genus" reg="Salicarus">S.</tp:taxon-name-part><tp:taxon-name-part taxon-name-part-type="species" reg="urnammu">urnammu</tp:taxon-name-part></tp:taxon-name></italic>.</p></caption><graphic xmlns:xlink="http://www.w3.org/1999/xlink" xlink:href="zookeys-1211-057_article-129660__-g007.jpg" position="float" orientation="portrait" xlink:type="simple" id="oo_1126628.jpg"><uri content-type="original_file" xlink:type="simple">https://binary.pensoft.net/fig/1126628</uri></graphic></fig><fig id="F9" position="float" orientation="portrait"><object-id xmlns:xlink="http://www.w3.org/1999/xlink" content-type="doi" xlink:type="simple">10.3897/zookeys.1211.129660.figure9</object-id><object-id xmlns:xlink="http://www.w3.org/1999/xlink" content-type="arpha" xlink:type="simple">70864F1B-D1AB-5AC4-BC38-62BCF205752A</object-id><label>Figure 9.</label><caption><p>Male genitalia <bold>A–C</bold><italic><tp:taxon-name><tp:taxon-name-part taxon-name-part-type="genus" reg="Salicarus">Salicarus</tp:taxon-name-part><tp:taxon-name-part taxon-name-part-type="species" reg="concinnus">concinnus</tp:taxon-name-part></tp:taxon-name></italic>, paratype <bold>D–F</bold><italic><tp:taxon-name><tp:taxon-name-part taxon-name-part-type="genus" reg="Salicarus">S.</tp:taxon-name-part><tp:taxon-name-part taxon-name-part-type="species" reg="genistae">genistae</tp:taxon-name-part></tp:taxon-name></italic><bold>G–I</bold><italic><tp:taxon-name><tp:taxon-name-part taxon-name-part-type="genus" reg="Salicarus">S.</tp:taxon-name-part><tp:taxon-name-part taxon-name-part-type="species" reg="nitidus">nitidus</tp:taxon-name-part></tp:taxon-name></italic><bold>J–L</bold><italic><tp:taxon-name><tp:taxon-name-part taxon-name-part-type="genus" reg="Salicarus">S.</tp:taxon-name-part><tp:taxon-name-part taxon-name-part-type="species" reg="fulvicornis">fulvicornis</tp:taxon-name-part></tp:taxon-name></italic><bold>M–O</bold><italic><tp:taxon-name><tp:taxon-name-part taxon-name-part-type="genus" reg="Salicarus">S.</tp:taxon-name-part><tp:taxon-name-part taxon-name-part-type="species" reg="halimodendri">halimodendri</tp:taxon-name-part></tp:taxon-name></italic>, paratype <bold>P–R</bold><italic><tp:taxon-name><tp:taxon-name-part taxon-name-part-type="genus" reg="Salicarus">S.</tp:taxon-name-part><tp:taxon-name-part taxon-name-part-type="species" reg="roseri">roseri</tp:taxon-name-part></tp:taxon-name></italic><bold>S–U</bold><italic><tp:taxon-name><tp:taxon-name-part taxon-name-part-type="genus" reg="Salicarus">S.</tp:taxon-name-part><tp:taxon-name-part taxon-name-part-type="species" reg="urnammu">urnammu</tp:taxon-name-part></tp:taxon-name></italic><bold>A D G J M P S</bold>: right paramere <bold>B E H K N Q U</bold>: left paramere <bold>C F I L O R U</bold>: apex of phallotheca.</p></caption><graphic xmlns:xlink="http://www.w3.org/1999/xlink" xlink:href="zookeys-1211-057_article-129660__-g009.jpg" position="float" orientation="portrait" xlink:type="simple" id="oo_1126630.jpg"><uri content-type="original_file" xlink:type="simple">https://binary.pensoft.net/fig/1126630</uri></graphic></fig><fig id="F10" position="float" orientation="portrait"><object-id xmlns:xlink="http://www.w3.org/1999/xlink" content-type="doi" xlink:type="simple">10.3897/zookeys.1211.129660.figure10</object-id><object-id xmlns:xlink="http://www.w3.org/1999/xlink" content-type="arpha" xlink:type="simple">B883084D-38E1-58EE-AA58-F8846337CFD0</object-id><label>Figure 10.</label><caption><p>Female genitalia <bold>A, B</bold><italic><tp:taxon-name><tp:taxon-name-part taxon-name-part-type="genus" reg="Salicarus">Salicarus</tp:taxon-name-part><tp:taxon-name-part taxon-name-part-type="species" reg="concinnus">concinnus</tp:taxon-name-part></tp:taxon-name></italic>, paratype: <bold>A</bold> dorsal labiate plate <bold>B</bold> vestibulum <bold>C–E</bold><italic><tp:taxon-name><tp:taxon-name-part taxon-name-part-type="genus" reg="Salicarus">S.</tp:taxon-name-part><tp:taxon-name-part taxon-name-part-type="species" reg="genistae">genistae</tp:taxon-name-part></tp:taxon-name></italic>: <bold>C</bold> dorsal labiate plate <bold>D</bold> posterior wall <bold>E</bold> vestibulum <bold>F</bold><italic><tp:taxon-name><tp:taxon-name-part taxon-name-part-type="genus" reg="Salicarus">S.</tp:taxon-name-part><tp:taxon-name-part taxon-name-part-type="species" reg="halimodendri">halimodendri</tp:taxon-name-part></tp:taxon-name></italic>, posterior wall <bold>G, H</bold><italic><tp:taxon-name><tp:taxon-name-part taxon-name-part-type="genus" reg="Salicarus">S.</tp:taxon-name-part><tp:taxon-name-part taxon-name-part-type="species" reg="roseri">roseri</tp:taxon-name-part></tp:taxon-name></italic>: <bold>G</bold> dorsal labiate plate <bold>H</bold> vestibulum.</p></caption><graphic xmlns:xlink="http://www.w3.org/1999/xlink" xlink:href="zookeys-1211-057_article-129660__-g010.jpg" position="float" orientation="portrait" xlink:type="simple" id="oo_1126631.jpg"><uri content-type="original_file" xlink:type="simple">https://binary.pensoft.net/fig/1126631</uri></graphic></fig></tp:treatment-sec><ref-list><ref id="B49"><mixed-citation xmlns:xlink="http://www.w3.org/1999/xlink" xlink:type="simple"><person-group><name name-style="western"><surname>Thomson</surname><given-names>CG</given-names></name></person-group> (<year>1871</year>) <article-title>Öfversigt af de i Sverige fauna arter af gruppen Capsina.</article-title><source>Opuscula Entomologica</source><volume>4</volume>: <fpage>410</fpage>–<lpage>452</lpage>.</mixed-citation></ref><ref id="B37"><mixed-citation xmlns:xlink="http://www.w3.org/1999/xlink" xlink:type="simple"><person-group><name name-style="western"><surname>Puton</surname><given-names>A</given-names></name></person-group> (<year>1875</year>) <source>Catalogue des Hémiptères (Héteroptères, Cicadines et Psyllines) d’Europe et du bassin de la Mediterranee.</source><publisher-name>Deyrolle</publisher-name>, <publisher-loc>Paris</publisher-loc>, <size units="page">155 pp</size>. <ext-link xlink:href="10.1002/mmnd.48018750242" ext-link-type="doi" xlink:type="simple">https://doi.org/10.1002/mmnd.48018750242</ext-link></mixed-citation></ref><ref id="B8"><mixed-citation xmlns:xlink="http://www.w3.org/1999/xlink" xlink:type="simple"><person-group><name name-style="western"><surname>Fieber</surname><given-names>FX</given-names></name></person-group> (<year>1861</year>) Die europäischen Hemipteren. Halbflügler (<tp:taxon-name><tp:taxon-name-part taxon-name-part-type="order">Rhynchota</tp:taxon-name-part></tp:taxon-name><tp:taxon-name><tp:taxon-name-part taxon-name-part-type="suborder">Heteroptera</tp:taxon-name-part></tp:taxon-name>). Gerold’s Sohn, Wien, 113–444. <ext-link xlink:href="10.5962/bhl.title.15204" ext-link-type="doi" xlink:type="simple">https://doi.org/10.5962/bhl.title.15204</ext-link></mixed-citation></ref><ref id="B40"><mixed-citation xmlns:xlink="http://www.w3.org/1999/xlink" xlink:type="simple"><person-group><name name-style="western"><surname>Reuter</surname><given-names>OM</given-names></name></person-group> (<year>1878</year>) <tp:taxon-name><tp:taxon-name-part taxon-name-part-type="order">Hemiptera</tp:taxon-name-part></tp:taxon-name> Gymnocerata Europae. Hémiptères Gymnocérates d’Europe, du bassin de la Méditerranée et de l’Asie russe. I. Acta Societatis Scientiarum Fennicae 13: 1–188[, 8 pls].</mixed-citation></ref><ref id="B46"><mixed-citation xmlns:xlink="http://www.w3.org/1999/xlink" xlink:type="simple"><person-group><name name-style="western"><surname>Southwood</surname><given-names>TRE</given-names></name><name name-style="western"><surname>Leston</surname><given-names>D</given-names></name></person-group> (<year>1959</year>) <source>Land and Water Bugs of the British Isles.</source><publisher-name>Frederick Warne and Co.</publisher-name>, <publisher-loc>London</publisher-loc>, <size units="page">436 pp</size>.</mixed-citation></ref><ref id="B39"><mixed-citation xmlns:xlink="http://www.w3.org/1999/xlink" xlink:type="simple"><person-group><name name-style="western"><surname>Reuter</surname><given-names>OM</given-names></name></person-group> (<year>1875</year>) Revisio critica Capsinarum praecipue Scandinaviae et Fenniae. Akademisk Afhandling, Helsingfors, [101 +] 190 pp.</mixed-citation></ref><ref id="B53"><mixed-citation xmlns:xlink="http://www.w3.org/1999/xlink" xlink:type="simple"><person-group><name name-style="western"><surname>Wagner</surname><given-names>E</given-names></name></person-group> (<year>1958</year>) <article-title>Zur Gattung <italic><tp:taxon-name><tp:taxon-name-part taxon-name-part-type="genus">Sthenarus</tp:taxon-name-part></tp:taxon-name></italic> Fieber 1858 (Hem. Het. <tp:taxon-name><tp:taxon-name-part taxon-name-part-type="family">Miridae</tp:taxon-name-part></tp:taxon-name>).</article-title><source>Acta Entomologica Musei Nationalis Pragae</source><volume>32</volume>: <fpage>405</fpage>–<lpage>421</lpage>.</mixed-citation></ref><ref id="B59"><mixed-citation xmlns:xlink="http://www.w3.org/1999/xlink" xlink:type="simple"><person-group><name name-style="western"><surname>Wagner</surname><given-names>E</given-names></name><name name-style="western"><surname>Weber</surname><given-names>HH</given-names></name></person-group> (<year>1964</year>) <source>Héteroptères <tp:taxon-name><tp:taxon-name-part taxon-name-part-type="family">Miridae</tp:taxon-name-part></tp:taxon-name>. Faune de France 67.</source><publisher-name>Fédération Française des Sociétés de Sciences Naturelles</publisher-name>, <publisher-loc>Paris</publisher-loc>, <size units="page">592 pp</size>.</mixed-citation></ref><ref id="B15"><mixed-citation xmlns:xlink="http://www.w3.org/1999/xlink" xlink:type="simple"><person-group><name name-style="western"><surname>Kerzhner</surname><given-names>IM</given-names></name></person-group> (<year>1962</year>) <article-title>Materials on the taxonomy of capsid bugs (<tp:taxon-name><tp:taxon-name-part taxon-name-part-type="order">Hemiptera</tp:taxon-name-part></tp:taxon-name> - <tp:taxon-name><tp:taxon-name-part taxon-name-part-type="family">Miridae</tp:taxon-name-part></tp:taxon-name>) in the fauna of the USSR.</article-title><source>Entomologicheskoe Obozrenie</source><volume>41</volume>: <fpage>372</fpage>–<lpage>387</lpage>. [In Russian]</mixed-citation></ref><ref id="B16"><mixed-citation xmlns:xlink="http://www.w3.org/1999/xlink" xlink:type="simple"><person-group><name name-style="western"><surname>Kerzhner</surname><given-names>IM</given-names></name></person-group> (<year>1964</year>) <article-title>Family <tp:taxon-name><tp:taxon-name-part taxon-name-part-type="family">Isometopidae</tp:taxon-name-part></tp:taxon-name>. Family <tp:taxon-name><tp:taxon-name-part taxon-name-part-type="family">Miridae</tp:taxon-name-part></tp:taxon-name> (<tp:taxon-name><tp:taxon-name-part taxon-name-part-type="family">Capsidae</tp:taxon-name-part></tp:taxon-name>).</article-title> In: <person-group><name name-style="western"><surname>Bei-Bienko</surname><given-names>GY</given-names></name></person-group> (<role>Ed.</role>) <issue-title>Opredelitel’ nasekomykh evropeiskoi chasti SSSR [Keys to the Insects of the European part of the USSR].</issue-title><source>Vol. 1. <tp:taxon-name><tp:taxon-name-part taxon-name-part-type="subclass">Apterygota</tp:taxon-name-part></tp:taxon-name>, <tp:taxon-name><tp:taxon-name-part taxon-name-part-type="infraclass">Palaeoptera</tp:taxon-name-part></tp:taxon-name>, Hemimetabola. Nauka, Moskova and Leningrad</source>, <fpage>700</fpage>–<lpage>765</lpage>. [In Russian; English translation: 1967, Israel Program for Scientific Translation, Jerusalem: 913–1003]</mixed-citation></ref><ref id="B45"><mixed-citation xmlns:xlink="http://www.w3.org/1999/xlink" xlink:type="simple"><person-group><name name-style="western"><surname>Schwartz</surname><given-names>MD</given-names></name><name name-style="western"><surname>Stonedahl</surname><given-names>GM</given-names></name></person-group> (<year>2004</year>) <article-title>Revision of <italic><tp:taxon-name><tp:taxon-name-part taxon-name-part-type="genus">Phoenicocoris</tp:taxon-name-part></tp:taxon-name></italic> Reuter with descriptions of three new species from North America and a new genus from Japan (<tp:taxon-name><tp:taxon-name-part taxon-name-part-type="suborder">Heteroptera</tp:taxon-name-part></tp:taxon-name>: <tp:taxon-name><tp:taxon-name-part taxon-name-part-type="family">Miridae</tp:taxon-name-part></tp:taxon-name>: <tp:taxon-name><tp:taxon-name-part taxon-name-part-type="subfamily">Phylinae</tp:taxon-name-part></tp:taxon-name>).</article-title><source>American Museum Novitates</source><volume>3464</volume>: <fpage>1</fpage>–<lpage>55</lpage>. <ext-link xlink:href="10.1206/0003-0082(2004)464%3C0001:ROPRWD%3E2.0.CO;2" ext-link-type="doi" xlink:type="simple">https://doi.org/10.1206/0003-0082(2004)464%3C0001:ROPRWD%3E2.0.CO;2</ext-link></mixed-citation></ref><ref id="B24"><mixed-citation xmlns:xlink="http://www.w3.org/1999/xlink" xlink:type="simple"><person-group><name name-style="western"><surname>Konstantinov</surname><given-names>FV</given-names></name></person-group> (<year>2023</year>) <article-title>Plant bugs with swollen antennae: a morphology-based phylogenetic analysis of <italic><tp:taxon-name><tp:taxon-name-part taxon-name-part-type="genus">Heterocapillus</tp:taxon-name-part></tp:taxon-name></italic> Wagner, 1960 and related genera (<tp:taxon-name><tp:taxon-name-part taxon-name-part-type="order">Hemiptera</tp:taxon-name-part></tp:taxon-name>: <tp:taxon-name><tp:taxon-name-part taxon-name-part-type="family">Miridae</tp:taxon-name-part></tp:taxon-name>: <tp:taxon-name><tp:taxon-name-part taxon-name-part-type="subfamily">Phylinae</tp:taxon-name-part></tp:taxon-name>).</article-title><source>Arthropod Systematics &amp; Phylogeny</source><volume>81</volume>: <fpage>845</fpage>–<lpage>879</lpage>. <ext-link xlink:href="10.3897/asp.81.e104396" ext-link-type="doi" xlink:type="simple">https://doi.org/10.3897/asp.81.e104396</ext-link></mixed-citation></ref><ref id="B57"><mixed-citation xmlns:xlink="http://www.w3.org/1999/xlink" xlink:type="simple"><person-group><name name-style="western"><surname>Wagner</surname><given-names>E</given-names></name></person-group> (<year>1975a</year>) Die <tp:taxon-name><tp:taxon-name-part taxon-name-part-type="family">Miridae</tp:taxon-name-part></tp:taxon-name> Hahn, 183l, des Mittelmeerraumes und der Makaronesischen Inseln (<tp:taxon-name><tp:taxon-name-part taxon-name-part-type="order">Hemiptera</tp:taxon-name-part></tp:taxon-name>, <tp:taxon-name><tp:taxon-name-part taxon-name-part-type="suborder">Heteroptera</tp:taxon-name-part></tp:taxon-name>). Teil 3. Entomologische Abhandlungen 40 Suppl., [ii +] 483 pp. <ext-link xlink:href="10.1515/9783112653241" ext-link-type="doi" xlink:type="simple">https://doi.org/10.1515/9783112653241</ext-link></mixed-citation></ref><ref id="B51"><mixed-citation xmlns:xlink="http://www.w3.org/1999/xlink" xlink:type="simple"><person-group><name name-style="western"><surname>Vinokurov</surname><given-names>NN</given-names></name><name name-style="western"><surname>Kanyukova</surname><given-names>EV</given-names></name><name name-style="western"><surname>Golub</surname><given-names>VB</given-names></name></person-group> (<year>2010</year>) Katalog poluzhestkokrylykh nasekomykh (<tp:taxon-name><tp:taxon-name-part taxon-name-part-type="suborder">Heteroptera</tp:taxon-name-part></tp:taxon-name>) Aziatskoy chasti Rossii [Catalogue of <tp:taxon-name><tp:taxon-name-part taxon-name-part-type="suborder">Heteroptera</tp:taxon-name-part></tp:taxon-name> of the Asian part of Russia]. Novosibirsk, Nauka, 1–323. [In Russian]</mixed-citation></ref><ref id="B1"><mixed-citation xmlns:xlink="http://www.w3.org/1999/xlink" xlink:type="simple"><person-group><name name-style="western"><surname>Aukema</surname><given-names>B</given-names></name></person-group> (<year>2024</year>) Catalogue of the Palaearctic <tp:taxon-name><tp:taxon-name-part taxon-name-part-type="suborder">Heteroptera</tp:taxon-name-part></tp:taxon-name>. <ext-link xlink:href="https://catpalhet.linnaeus.naturalis.nl/" ext-link-type="uri" xlink:type="simple">https://catpalhet.linnaeus.naturalis.nl/</ext-link> [Accessed 05.05.2024]</mixed-citation></ref><ref id="B9"><mixed-citation xmlns:xlink="http://www.w3.org/1999/xlink" xlink:type="simple"><person-group><name name-style="western"><surname>Göllner-Scheiding</surname><given-names>U</given-names></name></person-group> (<year>1974</year>) <article-title>Beiträge zur Heteropterenfauna Brandenburgs. 3. Die Heteropterenfauna der Oderwiesen und- hange bei Lebus/Oder (<tp:taxon-name><tp:taxon-name-part taxon-name-part-type="order">Hemiptera</tp:taxon-name-part></tp:taxon-name>, <tp:taxon-name><tp:taxon-name-part taxon-name-part-type="suborder">Heteroptera</tp:taxon-name-part></tp:taxon-name>).</article-title><source>Faunistische Abhandlungen</source><volume>5</volume>: <fpage>181</fpage>–<lpage>198</lpage>.</mixed-citation></ref></ref-list></tp:taxon-treatment>
