# Supplementary material for: ﻿Review of the genus Salicarus (Hemiptera, Heteroptera, Miridae)
Source: Zookeys. 2024 Sep 2;1211:57–100. doi: 10.3897/zookeys.1211.129660 (PMC11384904; doi:10.3897/zookeys.1211.129660)
Supplement: XML Treatment for Salicarus urnammu [file zookeys.1211.129660-treatment8.xml]

<!DOCTYPE tp:taxon-treatment
  PUBLIC "-//TaxonX//DTD Taxonomic Treatment Publishing DTD v0 20100105//EN" "tax-treatment-NSO.dtd">
<tp:taxon-treatment xmlns:tp="http://www.plazi.org/taxpub"><tp:treatment-meta><kwd-group><label>Taxon classification</label><kwd>
                <named-content content-type="kingdom">Animalia</named-content>
              </kwd><kwd>
                <named-content content-type="order">Hemiptera</named-content>
              </kwd><kwd>
                <named-content content-type="family">Miridae</named-content>
              </kwd></kwd-group><mixed-citation publication-type="journal"><person-group><name><surname>Konstantinov</surname><given-names>Fedor V.</given-names></name><name><surname>Hosseini</surname><given-names>Reza</given-names></name></person-group><article-title>﻿Review of the genus <italic><tp:taxon-name><tp:taxon-name-part taxon-name-part-type="genus" reg="Salicarus">Salicarus</tp:taxon-name-part></tp:taxon-name></italic> (<tp:taxon-name><tp:taxon-name-part taxon-name-part-type="order">Hemiptera</tp:taxon-name-part></tp:taxon-name>, <tp:taxon-name><tp:taxon-name-part taxon-name-part-type="suborder">Heteroptera</tp:taxon-name-part></tp:taxon-name>, <tp:taxon-name><tp:taxon-name-part taxon-name-part-type="family">Miridae</tp:taxon-name-part></tp:taxon-name>)</article-title><source>Zookeys</source><day>02</day><month>09</month><year>2024</year><volume>1211</volume><fpage>57</fpage><lpage>100</lpage><pub-id pub-id-type="doi">10.3897/zookeys.1211.129660</pub-id></mixed-citation></tp:treatment-meta><tp:nomenclature><label>﻿</label><tp:taxon-name>
              <object-id xmlns:xlink="http://www.w3.org/1999/xlink" content-type="arpha" xlink:type="simple">A3845B5F-C237-5421-AF6B-CF0420E2DBF2</object-id>
              <tp:taxon-name-part taxon-name-part-type="genus" reg="Salicarus">Salicarus</tp:taxon-name-part>
              <tp:taxon-name-part taxon-name-part-type="species" reg="urnammu">urnammu</tp:taxon-name-part>
            </tp:taxon-name><tp:taxon-authority>Linnavuori, 1984</tp:taxon-authority><xref ref-type="fig" rid="F3">Figs 3A–D</xref><xref ref-type="fig" rid="F4">, 4 M–O</xref><xref ref-type="fig" rid="F7">, 7I, J</xref><xref ref-type="fig" rid="F9">, 9S–U</xref><tp:nomenclature-citation-list><tp:nomenclature-citation><tp:taxon-name>
                  <tp:taxon-name-part taxon-name-part-type="genus" reg="Salicarius">Salicarius</tp:taxon-name-part>
                </tp:taxon-name><comment>[sic!] <tp:taxon-name><tp:taxon-name-part taxon-name-part-type="genus" reg="Salicarus"/><tp:taxon-name-part taxon-name-part-type="species" reg="urnammu">urnammu</tp:taxon-name-part></tp:taxon-name> Linnavuori, 1984: 51.</comment></tp:nomenclature-citation><tp:nomenclature-citation><tp:taxon-name>
                  <tp:taxon-name-part taxon-name-part-type="genus" reg="Salicarus">Salicarus</tp:taxon-name-part>
                  <tp:taxon-name-part taxon-name-part-type="species" reg="urnammu">urnammu</tp:taxon-name-part>
                </tp:taxon-name><comment>: <xref ref-type="bibr" rid="B24">Konstantinov (2023)</xref>: 874 (figures, discussion).</comment></tp:nomenclature-citation></tp:nomenclature-citation-list></tp:nomenclature><tp:treatment-sec sec-type="material" id="SECID0EQFCK"><title>Material examined.</title><p><bold>Armenia</bold> • Aralykh, <named-content xmlns:xlink="http://www.w3.org/1999/xlink" content-type="dwc:verbatimCoordinates" xlink:type="simple"><named-content content-type="geo-json" specific-use="{&#34;type&#34;:&#34;Point&#34;,&#34;coordinates&#34;:[44.270550,40.117220]}" id="NCID0E2FCK" xlink:type="simple">40.11722°N, 44.27055°E</named-content></named-content>, 07 Jun 1911, K. Satunin, 3♂ (AMNH_PBI 00233861, AMNH_PBI 00233862, AMNH_PBI 00233858) (<named-content xmlns:xlink="http://www.w3.org/1999/xlink" content-type="dwc:institutional_code" xlink:title="Zoological Institute, Russian Academy of Sciences" xlink:href="http://grbio.org/institution/zoological-institute-russian-academy-sciences" xlink:type="simple">ZISP</named-content>). Azerbaijan • Arpa-chay River, <named-content xmlns:xlink="http://www.w3.org/1999/xlink" content-type="dwc:verbatimCoordinates" xlink:type="simple"><named-content content-type="geo-json" specific-use="{&#34;type&#34;:&#34;Point&#34;,&#34;coordinates&#34;:[44.934440,39.467500]}" id="NCID0EHGCK" xlink:type="simple">39.4675°N, 44.93444°E</named-content></named-content>, 03 Jul 1937–05 Jul 1937, Ryabov, 1♂ (AMNH_PBI 00233755) (<named-content xmlns:xlink="http://www.w3.org/1999/xlink" content-type="dwc:institutional_code" xlink:title="Zoological Institute, Russian Academy of Sciences" xlink:href="http://grbio.org/institution/zoological-institute-russian-academy-sciences" xlink:type="simple">ZISP</named-content>). <bold>Iran</bold> • <bold><italic>Ardabil Prov</italic>.</bold>: 10 km W Khalkhal, <named-content xmlns:xlink="http://www.w3.org/1999/xlink" content-type="dwc:verbatimCoordinates" xlink:type="simple"><named-content content-type="geo-json" specific-use="{&#34;type&#34;:&#34;Point&#34;,&#34;coordinates&#34;:[48.522000,37.617900]}" id="NCID0EZGCK" xlink:type="simple">37.6179°N, 48.522°E</named-content></named-content>, 08 Jul 2002–09 Jul 2002, R. &amp; S. Linnavuori, 2♀ (ZISP_ENT 00011858, ZISP_ENT 00011859) (<named-content xmlns:xlink="http://www.w3.org/1999/xlink" content-type="dwc:institutional_code" xlink:title="National Museum of Wales" xlink:href="http://grbio.org/institution/national-museum-wales" xlink:type="simple">NMWC</named-content>) • Askestan-Site, 1 37°28'N, 48°39'E, 11 Jul 2022, R. Hosseini 4♂ 2♀(<abbrev xmlns:xlink="http://www.w3.org/1999/xlink" xlink:title="Natural History Museum of the University of Guilan" id="ABBRID0ECHCK" xlink:type="simple">UGNHM</abbrev>) • Givi-Khalkhal-Site, 2 <named-content xmlns:xlink="http://www.w3.org/1999/xlink" content-type="dwc:verbatimCoordinates" xlink:type="simple"><named-content content-type="geo-json" specific-use="{&#34;type&#34;:&#34;Point&#34;,&#34;coordinates&#34;:[48.500000,37.683333]}" id="NCID0EJHCK" xlink:type="simple">37°41'N, 48°30'E</named-content></named-content>, 9 Jul.2022, R. Hosseini, 7♂ 5♀ (<abbrev xmlns:xlink="http://www.w3.org/1999/xlink" xlink:title="Natural History Museum of the University of Guilan" id="ABBRID0ENHCK" xlink:type="simple">UGNHM</abbrev>) • Majareh-Site 3, <named-content xmlns:xlink="http://www.w3.org/1999/xlink" content-type="dwc:verbatimCoordinates" xlink:type="simple"><named-content content-type="geo-json" specific-use="{&#34;type&#34;:&#34;Point&#34;,&#34;coordinates&#34;:[48.600000,37.550000]}" id="NCID0EUHCK" xlink:type="simple">37°33'N, 48°36'E</named-content></named-content>, 23 Jul 2022, R. Hosseini 1♀ (<abbrev xmlns:xlink="http://www.w3.org/1999/xlink" xlink:title="Natural History Museum of the University of Guilan" id="ABBRID0EYHCK" xlink:type="simple">UGNHM</abbrev>) • Poonel Khalkhal-Site 3, <named-content xmlns:xlink="http://www.w3.org/1999/xlink" content-type="dwc:verbatimCoordinates" xlink:type="simple"><named-content content-type="geo-json" specific-use="{&#34;type&#34;:&#34;Point&#34;,&#34;coordinates&#34;:[48.650000,37.566667]}" id="NCID0E6HCK" xlink:type="simple">37°34'N, 48°39'E</named-content></named-content> 27 Jun 2022, R. Hosseini, 6♂ 3♀ (<abbrev xmlns:xlink="http://www.w3.org/1999/xlink" xlink:title="Natural History Museum of the University of Guilan" id="ABBRID0EDICK" xlink:type="simple">UGNHM</abbrev>) • <bold><italic>Guilan Prov.</italic></bold>: Lur-Site 5, <named-content xmlns:xlink="http://www.w3.org/1999/xlink" content-type="dwc:verbatimCoordinates" xlink:type="simple"><named-content content-type="geo-json" specific-use="{&#34;type&#34;:&#34;Point&#34;,&#34;coordinates&#34;:[49.883333,36.850000]}" id="NCID0ENICK" xlink:type="simple">36°51'N, 49°53'E</named-content></named-content>, 13 Jun 2022, R. Hosseini, 1♀ (<abbrev xmlns:xlink="http://www.w3.org/1999/xlink" xlink:title="Natural History Museum of the University of Guilan" id="ABBRID0ERICK" xlink:type="simple">UGNHM</abbrev>) • Malumeh-Site 1, <named-content xmlns:xlink="http://www.w3.org/1999/xlink" content-type="dwc:verbatimCoordinates" xlink:type="simple"><named-content content-type="geo-json" specific-use="{&#34;type&#34;:&#34;Point&#34;,&#34;coordinates&#34;:[49.916667,36.850000]}" id="NCID0EYICK" xlink:type="simple">36°51'N, 49°55'E</named-content></named-content>, 11 Jun 2022, R. Hosseini, 14♂ 5♀ (<abbrev xmlns:xlink="http://www.w3.org/1999/xlink" xlink:title="Natural History Museum of the University of Guilan" id="ABBRID0E3ICK" xlink:type="simple">UGNHM</abbrev>) • Malumeh-Site 3, <named-content xmlns:xlink="http://www.w3.org/1999/xlink" content-type="dwc:verbatimCoordinates" xlink:type="simple"><named-content content-type="geo-json" specific-use="{&#34;type&#34;:&#34;Point&#34;,&#34;coordinates&#34;:[49.916667,36.850000]}" id="NCID0EDJCK" xlink:type="simple">36°51'N, 49°55'E</named-content></named-content>, 11 Jun 2022, R. Hosseini, 8♂ 10♀ (<abbrev xmlns:xlink="http://www.w3.org/1999/xlink" xlink:title="Natural History Museum of the University of Guilan" id="ABBRID0EHJCK" xlink:type="simple">UGNHM</abbrev>) • <bold><italic>Tehran Prov.</italic></bold>: Shahrestanak, 60 km NE Karaj, <named-content xmlns:xlink="http://www.w3.org/1999/xlink" content-type="dwc:verbatimCoordinates" xlink:type="simple"><named-content content-type="geo-json" specific-use="{&#34;type&#34;:&#34;Point&#34;,&#34;coordinates&#34;:[50.454400,34.850800]}" id="NCID0ERJCK" xlink:type="simple">34.8508°N, 50.4544°E</named-content></named-content>, 2100 m, 10 Jul 2005–12 Jul 2005, R. Linnavuori, 2♂ (ZISP_ENT 00011863), 2♀ (ZISP_ENT 00011863) (<named-content xmlns:xlink="http://www.w3.org/1999/xlink" content-type="dwc:institutional_code" xlink:title="National Museum of Wales" xlink:href="http://grbio.org/institution/national-museum-wales" xlink:type="simple">NMWC</named-content>). <bold>Iraq</bold> • Sulaymaniyah nr Halabja, <named-content xmlns:xlink="http://www.w3.org/1999/xlink" content-type="dwc:verbatimCoordinates" xlink:type="simple"><named-content content-type="geo-json" specific-use="{&#34;type&#34;:&#34;Point&#34;,&#34;coordinates&#34;:[45.479000,35.555000]}" id="NCID0E6JCK" xlink:type="simple">35.555°N, 45.479°E</named-content></named-content>, 11 Jun 1980, R. Linnavuori, 3♂ (ZISP_ENT 00011857, ZISP_ENT 00011860, ZISP_ENT 00011862), 1♀ (ZISP_ENT 00011861) (<named-content xmlns:xlink="http://www.w3.org/1999/xlink" content-type="dwc:institutional_code" xlink:title="National Museum of Wales" xlink:href="http://grbio.org/institution/national-museum-wales" xlink:type="simple">NMWC</named-content>), 1♀ (AMNH_PBI 00233754) (<named-content xmlns:xlink="http://www.w3.org/1999/xlink" content-type="dwc:institutional_code" xlink:title="Zoological Institute, Russian Academy of Sciences" xlink:href="http://grbio.org/institution/zoological-institute-russian-academy-sciences" xlink:type="simple">ZISP</named-content>). <bold>Turkmenistan</bold> • Garrygala [Kara-Kala], <named-content xmlns:xlink="http://www.w3.org/1999/xlink" content-type="dwc:verbatimCoordinates" xlink:type="simple"><named-content content-type="geo-json" specific-use="{&#34;type&#34;:&#34;Point&#34;,&#34;coordinates&#34;:[56.250000,38.416660]}" id="NCID0ERKCK" xlink:type="simple">38.41666°N, 56.25°E</named-content></named-content>, 20 May 1952, Kryzhanovskij, 1♂ (AMNH_PBI 00233859) (<named-content xmlns:xlink="http://www.w3.org/1999/xlink" content-type="dwc:institutional_code" xlink:title="Zoological Institute, Russian Academy of Sciences" xlink:href="http://grbio.org/institution/zoological-institute-russian-academy-sciences" xlink:type="simple">ZISP</named-content>).</p></tp:treatment-sec><tp:treatment-sec sec-type="diagnosis" id="SECID0E1KCK"><title>Diagnosis.</title><p>Recognized by the oval body, total length male 3.5–3.8; female 3.2–3.5; antenna typically yellow, in dark specimens segments I and II partly brown, segment II thin (Fig. <xref ref-type="fig" rid="F4">4M, N</xref>); Dorsum yellow, frequently with orange tinge, sometimes with partly brown pronotum, scutellum, and endocorium (Fig. <xref ref-type="fig" rid="F3">3A–D</xref>); vestiture composed of short, strongly adpressed simple silvery setae, dense on scutellum and hemelytron but scarce on vertex and pronotum; hemelytron additionally with scarce, narrow, apically acuminate scale-like setae (Fig. <xref ref-type="fig" rid="F4">4O</xref>); apical blades of vesica short and robust, straight, apically diverging (Fig. <xref ref-type="fig" rid="F7">7I, J</xref>).</p><p><italic><tp:taxon-name><tp:taxon-name-part taxon-name-part-type="genus" reg="Salicarus">Salicarus</tp:taxon-name-part><tp:taxon-name-part taxon-name-part-type="species" reg="urnammu">urnammu</tp:taxon-name-part></tp:taxon-name></italic> is most similar to <italic><tp:taxon-name><tp:taxon-name-part taxon-name-part-type="genus" reg="Salicarus">S.</tp:taxon-name-part><tp:taxon-name-part taxon-name-part-type="species" reg="concinnus">concinnus</tp:taxon-name-part></tp:taxon-name></italic> and <italic><tp:taxon-name><tp:taxon-name-part taxon-name-part-type="genus" reg="Salicarus">S.</tp:taxon-name-part><tp:taxon-name-part taxon-name-part-type="species" reg="roseri">roseri</tp:taxon-name-part></tp:taxon-name></italic> but can usually be distinguished from these species by the color pattern. It further differs from <italic><tp:taxon-name><tp:taxon-name-part taxon-name-part-type="genus" reg="Salicarus">S.</tp:taxon-name-part><tp:taxon-name-part taxon-name-part-type="species" reg="roseri">roseri</tp:taxon-name-part></tp:taxon-name></italic> by the presence of scale-like setae on the hemelytron, and from <italic><tp:taxon-name><tp:taxon-name-part taxon-name-part-type="genus" reg="Salicarus">S.</tp:taxon-name-part><tp:taxon-name-part taxon-name-part-type="species" reg="concinnus">concinnus</tp:taxon-name-part></tp:taxon-name></italic> by the diverging apical blades of the vesica. Refer to the diagnoses of these species for additional discussion.</p></tp:treatment-sec><tp:treatment-sec sec-type="redescription" id="SECID0EJNCK"><title>Redescription.</title><p><bold>Male. <italic>Coloration</italic>.</bold> Variable, ranging from yellow, frequently with orange tinge, sometimes with partly brown pronotum, scutellum, and endocorium to almost unofrmly dark brown, with yellow base of hemelytron and cuneus (Fig. <xref ref-type="fig" rid="F3">3A, B</xref>). <bold><italic>Head</italic></bold>: Orange-yellow, usually with whitish vertex and somewhat darkened clypeus (Fig. <xref ref-type="fig" rid="F4">4M, N</xref>); in dark specimens dirty yellow, with dark brown clypeus, brown mandibular and maxillary plate, and largely brown frons, sometimes uniformly dark brown; antenna typically yellow, in dark specimens segment I partly or entirely brown, segment II basally and/or apically, sometimes entirely brown; labium orange-yellow to brown, apex of segment IV dark brown. <bold><italic>Thorax</italic></bold>: Pronotum from yellow to uniformly dark brown, frequently yellow with reddish tinge and brown diffuse spots on calli and darkened posterior margin; scutellum usually orange-yellow, entirely brown in dark specimens; hemelytron usually whitish yellow, usually with large wedge-shaped brown spot occupying entire exocorium except base, in dark specimens entire clavus and corium except base dark brown, cuneus dirty yellow; membrane pale brown, semitransparent; thoracic pleura orange-yellow to dark brown; legs typically orange-yellow, without any color pattern, in dark specimens femora more or less brown, with yellow apices, tibiae with minute spots at bases of tibial spines. <bold><italic>Abdomen</italic></bold>: Orange-yellow, sometimes with darkened stripes along apical margins of pregenital segments, or uniformly dark brown.</p><p><bold><italic>Surface and vestiture</italic>.</bold> Dorsum shiny, head and pronotum smooth, scutellum and hemelytron weakly rugose; clothed with short, subequal in length to scale-like setae on hemelytron, strongly adpressed, simple silvery setae, scarce on vertex and pronotum, dense on scutellum and hemelytron; hemelytron additionally with scarce, silvery, narrow, apically acuminate scale-like setae (Fig. <xref ref-type="fig" rid="F4">4O</xref>); thoracic pleurites with scarce silvery scale-like setae above scent gland evaporative area; pronotum with a pair of brown erect bristle-like setae at anterior corners; femora with several similar brown setae dorso-apically; tibial spines black.</p><p><bold><italic>Structure</italic>.</bold> Body oval, 2.8–2.9× as long as posterior width of pronotum, total length 3.5–3.8; head vertical, rather vide, slightly protruding beyond eyes anteriorly and ventrally; vertex flat, posteriorly attenuate and covering anterior margin of pronotum, 1.8–2.1× as wide as eye; antennal segment II at base distinctly thinner than segment I, slightly dilating apically, comparatively short, 0.5–0.6× as long as posterior width of pronotum, 0.8–0.9× as long as width of head; pronotum with broadly rounded anterior and posterior corners, 1.9–2.0× as wide as long, 1.5× as wide as head.</p><p><bold><italic>Genitalia</italic>.</bold> Right paramere elongate-oval, ~ 2.4× as long as wide, with straight, comparatively short, and blunt apical process (Fig. <xref ref-type="fig" rid="F9">9S</xref>). Right paramere with thin straight apical process and triangular, apically broadly rounded sensory lobe (Fig. <xref ref-type="fig" rid="F9">9T</xref>). Vesica large, with straight, short and robust, gradually diverging apical blades (Fig. <xref ref-type="fig" rid="F7">7G, H</xref>).</p><p><bold>Female. <italic>Coloration, surface and vestiture</italic>.</bold> As in male (Fig. <xref ref-type="fig" rid="F3">3C, D</xref>). <bold><italic>Structure</italic>.</bold> Similar to male, body 2.5–2.7× as long as posterior width of pronotum; total length 3.2–3.5; vertex 1.9–2.2× as wide as eye; antennal segment II 0.5–0.6× as long as posterior width of pronotum, 0.7–0.9× as long as width of head; pronotum 2.0–2.1× as wide as long, 1.5–1.6× as wide as head.</p><p><bold><italic>Genitalia</italic>.</bold> Sclerotized rings of dorsal labiate plate large, broadly oval.</p></tp:treatment-sec><tp:treatment-sec sec-type="distribution" id="SECID0EAQCK"><title>Distribution.</title><p>Originally described from Iraq, this species was subsequently found in Turkey, Transcaucasia, Iran, and Turkmenistan (<xref ref-type="bibr" rid="B31">Linnavuori 2007</xref>; <xref ref-type="bibr" rid="B25">Konstantinov and Namyatova 2008</xref>).</p></tp:treatment-sec><tp:treatment-sec sec-type="host" id="SECID0EOQCK"><title>Host.</title><p><italic><tp:taxon-name><tp:taxon-name-part taxon-name-part-type="genus" reg="Salix">Salix</tp:taxon-name-part></tp:taxon-name></italic> spp. (<xref ref-type="bibr" rid="B29">Linnavuori 1984</xref>, <xref ref-type="bibr" rid="B31">2007</xref>)</p></tp:treatment-sec><tp:treatment-sec><!--Section generated to contain objects referenced in tp:taxon-treatment.--><fig id="F3" position="float" orientation="portrait"><object-id xmlns:xlink="http://www.w3.org/1999/xlink" content-type="doi" xlink:type="simple">10.3897/zookeys.1211.129660.figure3</object-id><object-id xmlns:xlink="http://www.w3.org/1999/xlink" content-type="arpha" xlink:type="simple">9D5289E3-0A2B-5E93-922E-FA491D882EFB</object-id><label>Figure 3.</label><caption><p>Dorsal habitus <bold>A, B</bold> ♂ <italic><tp:taxon-name><tp:taxon-name-part taxon-name-part-type="genus" reg="Salicarus">Salicarus</tp:taxon-name-part><tp:taxon-name-part taxon-name-part-type="species" reg="urnammu">urnammu</tp:taxon-name-part></tp:taxon-name></italic><bold>C, D</bold> ♀ <italic><tp:taxon-name><tp:taxon-name-part taxon-name-part-type="genus" reg="Salicarus">S.</tp:taxon-name-part><tp:taxon-name-part taxon-name-part-type="species" reg="urnammu">urnammu</tp:taxon-name-part></tp:taxon-name></italic><bold>E</bold> ♂ paratype of <italic><tp:taxon-name><tp:taxon-name-part taxon-name-part-type="genus" reg="Salicarus">S.</tp:taxon-name-part><tp:taxon-name-part taxon-name-part-type="species" reg="cavinotum">cavinotum</tp:taxon-name-part></tp:taxon-name></italic><bold>F</bold> ♀ paratype of <italic><tp:taxon-name><tp:taxon-name-part taxon-name-part-type="genus" reg="Salicarus">S.</tp:taxon-name-part><tp:taxon-name-part taxon-name-part-type="species" reg="cavinotum">cavinotum</tp:taxon-name-part></tp:taxon-name></italic><bold>G</bold> ♂ <italic><tp:taxon-name><tp:taxon-name-part taxon-name-part-type="genus" reg="Salicarus">S.</tp:taxon-name-part><tp:taxon-name-part taxon-name-part-type="species" reg="genistae">genistae</tp:taxon-name-part></tp:taxon-name></italic><bold>H</bold> ♀ <italic><tp:taxon-name><tp:taxon-name-part taxon-name-part-type="genus" reg="Salicarus">S.</tp:taxon-name-part><tp:taxon-name-part taxon-name-part-type="species" reg="genistae">genistae</tp:taxon-name-part></tp:taxon-name></italic><bold>I</bold> ♂ <italic><tp:taxon-name><tp:taxon-name-part taxon-name-part-type="genus" reg="Salicarus">S.</tp:taxon-name-part><tp:taxon-name-part taxon-name-part-type="species" reg="nitidus">nitidus</tp:taxon-name-part></tp:taxon-name></italic><bold>G</bold> ♀ <italic><tp:taxon-name><tp:taxon-name-part taxon-name-part-type="genus" reg="Salicarus">S.</tp:taxon-name-part><tp:taxon-name-part taxon-name-part-type="species" reg="nitidus">nitidus</tp:taxon-name-part></tp:taxon-name></italic><bold>K</bold> ♂ holotype of <italic><tp:taxon-name><tp:taxon-name-part taxon-name-part-type="genus" reg="Salicarus">S.</tp:taxon-name-part><tp:taxon-name-part taxon-name-part-type="species" reg="perpusillus">perpusillus</tp:taxon-name-part></tp:taxon-name></italic><bold>L</bold> ♀ <italic><tp:taxon-name><tp:taxon-name-part taxon-name-part-type="genus" reg="Salicarus">S.</tp:taxon-name-part><tp:taxon-name-part taxon-name-part-type="species" reg="perpusillus">perpusillus</tp:taxon-name-part></tp:taxon-name></italic>.</p></caption><graphic xmlns:xlink="http://www.w3.org/1999/xlink" xlink:href="zookeys-1211-057_article-129660__-g003.jpg" position="float" orientation="portrait" xlink:type="simple" id="oo_1126624.jpg"><uri content-type="original_file" xlink:type="simple">https://binary.pensoft.net/fig/1126624</uri></graphic></fig><fig id="F4" position="float" orientation="portrait"><object-id xmlns:xlink="http://www.w3.org/1999/xlink" content-type="doi" xlink:type="simple">10.3897/zookeys.1211.129660.figure4</object-id><object-id xmlns:xlink="http://www.w3.org/1999/xlink" content-type="arpha" xlink:type="simple">5AE04490-294D-52CD-8191-DDAF73D59CB7</object-id><label>Figure 4.</label><caption><p>Head, pronotum, and vestiture <bold>A–C</bold><italic><tp:taxon-name><tp:taxon-name-part taxon-name-part-type="genus" reg="Salicarus">Salicarus</tp:taxon-name-part><tp:taxon-name-part taxon-name-part-type="species" reg="concinnus">concinnus</tp:taxon-name-part></tp:taxon-name></italic> in dorsal view: <bold>A</bold> ♂ paratype, head and pronotum <bold>B</bold> ♀ paratype, head and pronotum <bold>C</bold> ♀ paratype, vestiture on hemelytron <bold>D–F</bold><italic><tp:taxon-name><tp:taxon-name-part taxon-name-part-type="genus" reg="Salicarus">S.</tp:taxon-name-part><tp:taxon-name-part taxon-name-part-type="species" reg="fulvicornis">fulvicornis</tp:taxon-name-part></tp:taxon-name></italic> in dorsal view: <bold>D</bold> ♂ head and pronotum <bold>E</bold> ♀ head and pronotum <bold>F</bold> ♂ vestiture on hemelytron <bold>G–I</bold><italic><tp:taxon-name><tp:taxon-name-part taxon-name-part-type="genus" reg="Salicarus">S.</tp:taxon-name-part><tp:taxon-name-part taxon-name-part-type="species" reg="halimodendri">halimodendri</tp:taxon-name-part></tp:taxon-name></italic> in dorsal view: <bold>G</bold> ♂ paratype <bold>H</bold> ♀ paratype <bold>I</bold> ♂ paratype, vestiture on hemelytron <bold>J–L</bold><italic><tp:taxon-name><tp:taxon-name-part taxon-name-part-type="genus" reg="Salicarus">S.</tp:taxon-name-part><tp:taxon-name-part taxon-name-part-type="species" reg="roseri">roseri</tp:taxon-name-part></tp:taxon-name></italic>: <bold>J</bold> ♂ head and pronotum <bold>K</bold> ♀ head and pronotum <bold>L</bold> head and thoracic pleura in lateral view <bold>M–O</bold><italic><tp:taxon-name><tp:taxon-name-part taxon-name-part-type="genus" reg="Salicarus">S.</tp:taxon-name-part><tp:taxon-name-part taxon-name-part-type="species" reg="urnammu">urnammu</tp:taxon-name-part></tp:taxon-name></italic> in dorsal view: <bold>M</bold> ♂ head and pronotum <bold>N</bold> ♀ head and pronotum <bold>O</bold> ♀ vestiture on hemelytron.</p></caption><graphic xmlns:xlink="http://www.w3.org/1999/xlink" xlink:href="zookeys-1211-057_article-129660__-g004.jpg" position="float" orientation="portrait" xlink:type="simple" id="oo_1126625.jpg"><uri content-type="original_file" xlink:type="simple">https://binary.pensoft.net/fig/1126625</uri></graphic></fig><fig id="F7" position="float" orientation="portrait"><object-id xmlns:xlink="http://www.w3.org/1999/xlink" content-type="doi" xlink:type="simple">10.3897/zookeys.1211.129660.figure7</object-id><object-id xmlns:xlink="http://www.w3.org/1999/xlink" content-type="arpha" xlink:type="simple">E32BC0A1-A6A0-5D50-8DAB-68A2B9064681</object-id><label>Figure 7.</label><caption><p>Vesica in left and right lateral views (left and right columns, respectively) <bold>A, B</bold> paratypes of <italic><tp:taxon-name><tp:taxon-name-part taxon-name-part-type="genus" reg="Salicarus">Salicarus</tp:taxon-name-part><tp:taxon-name-part taxon-name-part-type="species" reg="concinnus">concinnus</tp:taxon-name-part></tp:taxon-name></italic><bold>C, D</bold><italic><tp:taxon-name><tp:taxon-name-part taxon-name-part-type="genus" reg="Salicarus">S.</tp:taxon-name-part><tp:taxon-name-part taxon-name-part-type="species" reg="fulvicornis">fulvicornis</tp:taxon-name-part></tp:taxon-name></italic><bold>E, F</bold> paratype of <italic><tp:taxon-name><tp:taxon-name-part taxon-name-part-type="genus" reg="Salicarus">S.</tp:taxon-name-part><tp:taxon-name-part taxon-name-part-type="species" reg="halimodendri">halimodendri</tp:taxon-name-part></tp:taxon-name></italic><bold>G, H</bold><italic><tp:taxon-name><tp:taxon-name-part taxon-name-part-type="genus" reg="Salicarus">S.</tp:taxon-name-part><tp:taxon-name-part taxon-name-part-type="species" reg="roseri">roseri</tp:taxon-name-part></tp:taxon-name></italic><bold>I, J</bold><italic><tp:taxon-name><tp:taxon-name-part taxon-name-part-type="genus" reg="Salicarus">S.</tp:taxon-name-part><tp:taxon-name-part taxon-name-part-type="species" reg="urnammu">urnammu</tp:taxon-name-part></tp:taxon-name></italic>.</p></caption><graphic xmlns:xlink="http://www.w3.org/1999/xlink" xlink:href="zookeys-1211-057_article-129660__-g007.jpg" position="float" orientation="portrait" xlink:type="simple" id="oo_1126628.jpg"><uri content-type="original_file" xlink:type="simple">https://binary.pensoft.net/fig/1126628</uri></graphic></fig><fig id="F9" position="float" orientation="portrait"><object-id xmlns:xlink="http://www.w3.org/1999/xlink" content-type="doi" xlink:type="simple">10.3897/zookeys.1211.129660.figure9</object-id><object-id xmlns:xlink="http://www.w3.org/1999/xlink" content-type="arpha" xlink:type="simple">70864F1B-D1AB-5AC4-BC38-62BCF205752A</object-id><label>Figure 9.</label><caption><p>Male genitalia <bold>A–C</bold><italic><tp:taxon-name><tp:taxon-name-part taxon-name-part-type="genus" reg="Salicarus">Salicarus</tp:taxon-name-part><tp:taxon-name-part taxon-name-part-type="species" reg="concinnus">concinnus</tp:taxon-name-part></tp:taxon-name></italic>, paratype <bold>D–F</bold><italic><tp:taxon-name><tp:taxon-name-part taxon-name-part-type="genus" reg="Salicarus">S.</tp:taxon-name-part><tp:taxon-name-part taxon-name-part-type="species" reg="genistae">genistae</tp:taxon-name-part></tp:taxon-name></italic><bold>G–I</bold><italic><tp:taxon-name><tp:taxon-name-part taxon-name-part-type="genus" reg="Salicarus">S.</tp:taxon-name-part><tp:taxon-name-part taxon-name-part-type="species" reg="nitidus">nitidus</tp:taxon-name-part></tp:taxon-name></italic><bold>J–L</bold><italic><tp:taxon-name><tp:taxon-name-part taxon-name-part-type="genus" reg="Salicarus">S.</tp:taxon-name-part><tp:taxon-name-part taxon-name-part-type="species" reg="fulvicornis">fulvicornis</tp:taxon-name-part></tp:taxon-name></italic><bold>M–O</bold><italic><tp:taxon-name><tp:taxon-name-part taxon-name-part-type="genus" reg="Salicarus">S.</tp:taxon-name-part><tp:taxon-name-part taxon-name-part-type="species" reg="halimodendri">halimodendri</tp:taxon-name-part></tp:taxon-name></italic>, paratype <bold>P–R</bold><italic><tp:taxon-name><tp:taxon-name-part taxon-name-part-type="genus" reg="Salicarus">S.</tp:taxon-name-part><tp:taxon-name-part taxon-name-part-type="species" reg="roseri">roseri</tp:taxon-name-part></tp:taxon-name></italic><bold>S–U</bold><italic><tp:taxon-name><tp:taxon-name-part taxon-name-part-type="genus" reg="Salicarus">S.</tp:taxon-name-part><tp:taxon-name-part taxon-name-part-type="species" reg="urnammu">urnammu</tp:taxon-name-part></tp:taxon-name></italic><bold>A D G J M P S</bold>: right paramere <bold>B E H K N Q U</bold>: left paramere <bold>C F I L O R U</bold>: apex of phallotheca.</p></caption><graphic xmlns:xlink="http://www.w3.org/1999/xlink" xlink:href="zookeys-1211-057_article-129660__-g009.jpg" position="float" orientation="portrait" xlink:type="simple" id="oo_1126630.jpg"><uri content-type="original_file" xlink:type="simple">https://binary.pensoft.net/fig/1126630</uri></graphic></fig></tp:treatment-sec><ref-list><ref id="B24"><mixed-citation xmlns:xlink="http://www.w3.org/1999/xlink" xlink:type="simple"><person-group><name name-style="western"><surname>Konstantinov</surname><given-names>FV</given-names></name></person-group> (<year>2023</year>) <article-title>Plant bugs with swollen antennae: a morphology-based phylogenetic analysis of <italic><tp:taxon-name><tp:taxon-name-part taxon-name-part-type="genus">Heterocapillus</tp:taxon-name-part></tp:taxon-name></italic> Wagner, 1960 and related genera (<tp:taxon-name><tp:taxon-name-part taxon-name-part-type="order">Hemiptera</tp:taxon-name-part></tp:taxon-name>: <tp:taxon-name><tp:taxon-name-part taxon-name-part-type="family">Miridae</tp:taxon-name-part></tp:taxon-name>: <tp:taxon-name><tp:taxon-name-part taxon-name-part-type="subfamily">Phylinae</tp:taxon-name-part></tp:taxon-name>).</article-title><source>Arthropod Systematics &amp; Phylogeny</source><volume>81</volume>: <fpage>845</fpage>–<lpage>879</lpage>. <ext-link xlink:href="10.3897/asp.81.e104396" ext-link-type="doi" xlink:type="simple">https://doi.org/10.3897/asp.81.e104396</ext-link></mixed-citation></ref><ref id="B31"><mixed-citation xmlns:xlink="http://www.w3.org/1999/xlink" xlink:type="simple"><person-group><name name-style="western"><surname>Linnavuori</surname><given-names>RE</given-names></name></person-group> (<year>2007</year>) <article-title>Studies on the <tp:taxon-name><tp:taxon-name-part taxon-name-part-type="family">Miridae</tp:taxon-name-part></tp:taxon-name> (<tp:taxon-name><tp:taxon-name-part taxon-name-part-type="suborder">Heteroptera</tp:taxon-name-part></tp:taxon-name>) of Gilan and the adjacent provinces in northern Iran. II. List of species.</article-title><source>Acta Entomologica Musei Nationalis Pragae</source><volume>47</volume>: <fpage>17</fpage>–<lpage>56</lpage>.</mixed-citation></ref><ref id="B25"><mixed-citation xmlns:xlink="http://www.w3.org/1999/xlink" xlink:type="simple"><person-group><name name-style="western"><surname>Konstantinov</surname><given-names>FV</given-names></name><name name-style="western"><surname>Namyatova</surname><given-names>AA</given-names></name></person-group> (<year>2008</year>) <article-title>New records of <tp:taxon-name><tp:taxon-name-part taxon-name-part-type="subfamily">Phylinae</tp:taxon-name-part></tp:taxon-name> (<tp:taxon-name><tp:taxon-name-part taxon-name-part-type="order">Hemiptera</tp:taxon-name-part></tp:taxon-name>: <tp:taxon-name><tp:taxon-name-part taxon-name-part-type="suborder">Heteroptera</tp:taxon-name-part></tp:taxon-name>: <tp:taxon-name><tp:taxon-name-part taxon-name-part-type="family">Miridae</tp:taxon-name-part></tp:taxon-name>) from the Palaearctic Region.</article-title><source>Zootaxa</source><volume>1870</volume>(<issue>1</issue>): <fpage>24</fpage>–<lpage>42</lpage>. <ext-link xlink:href="10.11646/zootaxa.1870.1.2" ext-link-type="doi" xlink:type="simple">https://doi.org/10.11646/zootaxa.1870.1.2</ext-link></mixed-citation></ref><ref id="B29"><mixed-citation xmlns:xlink="http://www.w3.org/1999/xlink" xlink:type="simple"><person-group><name name-style="western"><surname>Linnavuori</surname><given-names>RE</given-names></name></person-group> (<year>1984</year>) <article-title>New species of <tp:taxon-name><tp:taxon-name-part taxon-name-part-type="order">Hemiptera</tp:taxon-name-part></tp:taxon-name><tp:taxon-name><tp:taxon-name-part taxon-name-part-type="suborder">Heteroptera</tp:taxon-name-part></tp:taxon-name> from Iraq and the adjacent countries.</article-title><source>Acta Entomologica Fennica</source><volume>44</volume>: <fpage>1</fpage>–<lpage>59</lpage>.</mixed-citation></ref></ref-list></tp:taxon-treatment>
