# Supplementary material for: ﻿Review of the genus Salicarus (Hemiptera, Heteroptera, Miridae)
Source: Zookeys. 2024 Sep 2;1211:57–100. doi: 10.3897/zookeys.1211.129660 (PMC11384904; doi:10.3897/zookeys.1211.129660)
Supplement: XML Treatment for Salicarus fulvicornis [file zookeys.1211.129660-treatment9.xml]

<!DOCTYPE tp:taxon-treatment
  PUBLIC "-//TaxonX//DTD Taxonomic Treatment Publishing DTD v0 20100105//EN" "tax-treatment-NSO.dtd">
<tp:taxon-treatment xmlns:tp="http://www.plazi.org/taxpub"><tp:treatment-meta><kwd-group><label>Taxon classification</label><kwd>
                <named-content content-type="kingdom">Animalia</named-content>
              </kwd><kwd>
                <named-content content-type="order">Hemiptera</named-content>
              </kwd><kwd>
                <named-content content-type="family">Miridae</named-content>
              </kwd></kwd-group><mixed-citation publication-type="journal"><person-group><name><surname>Konstantinov</surname><given-names>Fedor V.</given-names></name><name><surname>Hosseini</surname><given-names>Reza</given-names></name></person-group><article-title>﻿Review of the genus <italic><tp:taxon-name><tp:taxon-name-part taxon-name-part-type="genus" reg="Salicarus">Salicarus</tp:taxon-name-part></tp:taxon-name></italic> (<tp:taxon-name><tp:taxon-name-part taxon-name-part-type="order">Hemiptera</tp:taxon-name-part></tp:taxon-name>, <tp:taxon-name><tp:taxon-name-part taxon-name-part-type="suborder">Heteroptera</tp:taxon-name-part></tp:taxon-name>, <tp:taxon-name><tp:taxon-name-part taxon-name-part-type="family">Miridae</tp:taxon-name-part></tp:taxon-name>)</article-title><source>Zookeys</source><day>02</day><month>09</month><year>2024</year><volume>1211</volume><fpage>57</fpage><lpage>100</lpage><pub-id pub-id-type="doi">10.3897/zookeys.1211.129660</pub-id></mixed-citation></tp:treatment-meta><tp:nomenclature><label>﻿</label><tp:taxon-name>
              <object-id xmlns:xlink="http://www.w3.org/1999/xlink" content-type="arpha" xlink:type="simple">AF191806-2F32-5E3C-B8C5-F5E182FDE0EF</object-id>
              <tp:taxon-name-part taxon-name-part-type="genus" reg="Salicarus">Salicarus</tp:taxon-name-part>
              <tp:taxon-name-part taxon-name-part-type="species" reg="fulvicornis">fulvicornis</tp:taxon-name-part>
            </tp:taxon-name><tp:taxon-authority>(Jakovlev, 1889)</tp:taxon-authority><xref ref-type="fig" rid="F1">Figs 1G–I</xref><xref ref-type="fig" rid="F4">, 4D–F</xref><xref ref-type="fig" rid="F6">, 6A–C</xref><xref ref-type="fig" rid="F7">, 7C–D</xref><xref ref-type="fig" rid="F9">, 9J–L</xref><tp:nomenclature-citation-list><tp:nomenclature-citation><tp:taxon-name>
                  <tp:taxon-name-part taxon-name-part-type="genus" reg="Agalliastes">Agalliastes</tp:taxon-name-part>
                  <tp:taxon-name-part taxon-name-part-type="species" reg="fulvicornis">fulvicornis</tp:taxon-name-part>
                </tp:taxon-name><comment>Jakovlev, 1889: 348.</comment></tp:nomenclature-citation><tp:nomenclature-citation><tp:taxon-name>
                  <tp:taxon-name-part taxon-name-part-type="genus" reg="Chlamydatus">Chlamydatus</tp:taxon-name-part>
                  <tp:taxon-name-part taxon-name-part-type="species" reg="fulvicornis">fulvicornis</tp:taxon-name-part>
                </tp:taxon-name><comment>: <xref ref-type="bibr" rid="B35">Oshanin (1910)</xref>: 932 (new comb., catalogue).</comment></tp:nomenclature-citation><tp:nomenclature-citation><tp:taxon-name>
                  <tp:taxon-name-part taxon-name-part-type="genus" reg="Phoenicocoris">Phoenicocoris</tp:taxon-name-part>
                  <tp:taxon-name-part taxon-name-part-type="species" reg="flagellatus">flagellatus</tp:taxon-name-part>
                </tp:taxon-name><comment><xref ref-type="bibr" rid="B55">Wagner (1967)</xref>: 71 (syn. by <xref ref-type="bibr" rid="B17">Kerzhner 1997</xref>: 247).</comment></tp:nomenclature-citation><tp:nomenclature-citation><tp:taxon-name>
                  <tp:taxon-name-part taxon-name-part-type="genus" reg="Salicarus">Salicarus</tp:taxon-name-part>
                  <tp:taxon-name-part taxon-name-part-type="species" reg="fulvicornis">fulvicornis</tp:taxon-name-part>
                </tp:taxon-name><comment>: <xref ref-type="bibr" rid="B50">Vinokurov and Kanyukova (1995)</xref>: 58 (new comb.); <xref ref-type="bibr" rid="B45">Schwartz and Stonedahl (2004)</xref>: 42, figs. 2, 26 (disc., SEM, MG, host); <xref ref-type="bibr" rid="B33">Lu et al. (2011)</xref>: 500, fig. 1 (descr., figs); <xref ref-type="bibr" rid="B24">Konstantinov (2023)</xref>: 874 (phylogenetic placement, figures, discussion).</comment></tp:nomenclature-citation></tp:nomenclature-citation-list></tp:nomenclature><tp:treatment-sec sec-type="material" id="SECID0E2VCK"><title>Material examined.</title><p><bold><italic>Lectotype of <tp:taxon-name><tp:taxon-name-part taxon-name-part-type="genus" reg="Agalliastes">Agalliastes</tp:taxon-name-part><tp:taxon-name-part taxon-name-part-type="species" reg="fulvicornis">fulvicornis</tp:taxon-name-part></tp:taxon-name></italic> Jakovlev, 1889</bold> • ♀ <bold>Mongolia: <italic>Selenge Aimak</italic></bold>: Between Khara and Boroiin [Boro], <named-content xmlns:xlink="http://www.w3.org/1999/xlink" content-type="dwc:verbatimCoordinates" xlink:type="simple"><named-content content-type="geo-json" specific-use="{&#34;type&#34;:&#34;Point&#34;,&#34;coordinates&#34;:[106.195000,48.830000]}" id="NCID0EXWCK" xlink:type="simple">48.83°N, 106.195°E</named-content></named-content>, Yakovlev coll. (AMNH_PBI 00233377) (<named-content xmlns:xlink="http://www.w3.org/1999/xlink" content-type="dwc:institutional_code" xlink:title="Zoological Institute, Russian Academy of Sciences" xlink:href="http://grbio.org/institution/zoological-institute-russian-academy-sciences" xlink:type="simple">ZISP</named-content>).</p><p><bold><italic>Paratypes of <tp:taxon-name><tp:taxon-name-part taxon-name-part-type="genus" reg="Phoenicocoris">Phoenicocoris</tp:taxon-name-part><tp:taxon-name-part taxon-name-part-type="species" reg="flagellatus">flagellatus</tp:taxon-name-part></tp:taxon-name></italic><xref ref-type="bibr" rid="B55">Wagner 1967</xref>: Mongolia</bold> • <bold><italic>Bayan Olgiy Aimak</italic></bold>: Chovd-gol, ~ 15 km E of Ulgij, <named-content xmlns:xlink="http://www.w3.org/1999/xlink" content-type="dwc:verbatimCoordinates" xlink:type="simple"><named-content content-type="geo-json" specific-use="{&#34;type&#34;:&#34;Point&#34;,&#34;coordinates&#34;:[90.200000,49.066660]}" id="NCID0E2XCK" xlink:type="simple">49.06666°N, 90.2°E</named-content></named-content>, 1650 m, 28 Jul 1964–29 Jul 1964, Mongolisch - Deutsche Biolog. Exped., 3♂ (AMNH_PBI 00184011, AMNH_PBI 00340326, AMNH_PBI 00340327) (<named-content xmlns:xlink="http://www.w3.org/1999/xlink" content-type="dwc:institutional_code" xlink:title="Zoological Museum, University of Hamburgg" xlink:href="http://grbio.org/institution/zoologisches-institut-und-zoologisches-museum-universitat-hamburg" xlink:type="simple">ZMUH</named-content>).</p><p><bold><italic>Other specimens examined</italic>: Mongolia</bold> • <bold><italic>Central Aimak</italic></bold>: Nr Songiin [Songino], SW of Ulaanbaatar, steppe, <named-content xmlns:xlink="http://www.w3.org/1999/xlink" content-type="dwc:verbatimCoordinates" xlink:type="simple"><named-content content-type="geo-json" specific-use="{&#34;type&#34;:&#34;Point&#34;,&#34;coordinates&#34;:[106.666660,47.816660]}" id="NCID0ERYCK" xlink:type="simple">47.81666°N, 106.66666°E</named-content></named-content>, 18 Jun 1967, I. M. Kerzhner, <italic><tp:taxon-name><tp:taxon-name-part taxon-name-part-type="genus" reg="Caragana">Caragana</tp:taxon-name-part><tp:taxon-name-part taxon-name-part-type="species" reg="bungei">bungei</tp:taxon-name-part></tp:taxon-name></italic> (<tp:taxon-name><tp:taxon-name-part taxon-name-part-type="family">Fabaceae</tp:taxon-name-part></tp:taxon-name>), 7♂ (AMNH_PBI 00233373-AMNH_PBI 00233376), 8♀ (AMNH_PBI 00233374, AMNH_PBI 00233447-AMNH_PBI 00233450) (<named-content xmlns:xlink="http://www.w3.org/1999/xlink" content-type="dwc:institutional_code" xlink:title="Zoological Institute, Russian Academy of Sciences" xlink:href="http://grbio.org/institution/zoological-institute-russian-academy-sciences" xlink:type="simple">ZISP</named-content>) • 18 Jun 1967, Zaytsev, 3♂ (AMNH_PBI 00233520, AMNH_PBI 00233521) (<named-content xmlns:xlink="http://www.w3.org/1999/xlink" content-type="dwc:institutional_code" xlink:title="Zoological Institute, Russian Academy of Sciences" xlink:href="http://grbio.org/institution/zoological-institute-russian-academy-sciences" xlink:type="simple">ZISP</named-content>) • 01 Jul 1967, Zaytsev, 3♂ (AMNH_PBI 00233363-AMNH_PBI 00233365), 1♀ (AMNH_PBI 00233432) (<named-content xmlns:xlink="http://www.w3.org/1999/xlink" content-type="dwc:institutional_code" xlink:title="Zoological Institute, Russian Academy of Sciences" xlink:href="http://grbio.org/institution/zoological-institute-russian-academy-sciences" xlink:type="simple">ZISP</named-content>) • 01 Jul 1967, I. M. Kerzhner, <italic><tp:taxon-name><tp:taxon-name-part taxon-name-part-type="genus" reg="Caragana">Caragana</tp:taxon-name-part><tp:taxon-name-part taxon-name-part-type="species" reg="bungei">bungei</tp:taxon-name-part></tp:taxon-name></italic> (<tp:taxon-name><tp:taxon-name-part taxon-name-part-type="family">Fabaceae</tp:taxon-name-part></tp:taxon-name>), 13♂ (AMNH_PBI 00233352-AMNH_PBI 00233362, AMNH_PBI 00266431, AMNH_PBI 00266433), 6♀ (AMNH_PBI 00233427-AMNH_PBI 00233431, AMNH_PBI 00266432) (<named-content xmlns:xlink="http://www.w3.org/1999/xlink" content-type="dwc:institutional_code" xlink:title="Zoological Institute, Russian Academy of Sciences" xlink:href="http://grbio.org/institution/zoological-institute-russian-academy-sciences" xlink:type="simple">ZISP</named-content>) • 01 Jul 1967, Emeljanov, 3♂ (AMNH_PBI 00233366-AMNH_PBI 00233368), 5♀ (AMNH_PBI 00233433-AMNH_PBI 00233437) (<named-content xmlns:xlink="http://www.w3.org/1999/xlink" content-type="dwc:institutional_code" xlink:title="Zoological Institute, Russian Academy of Sciences" xlink:href="http://grbio.org/institution/zoological-institute-russian-academy-sciences" xlink:type="simple">ZISP</named-content>) • Nothern mountainside of Bogdo Ula, nr Ulan Bator, <named-content xmlns:xlink="http://www.w3.org/1999/xlink" content-type="dwc:verbatimCoordinates" xlink:type="simple"><named-content content-type="geo-json" specific-use="{&#34;type&#34;:&#34;Point&#34;,&#34;coordinates&#34;:[107.000000,47.816670]}" id="NCID0EN1CK" xlink:type="simple">47.81667°N, 107°E</named-content></named-content>, 29 Jun 1967, I. M. Kerzhner, 4♂ (AMNH_PBI 00233369-AMNH_PBI 00233372), 9♀ (AMNH_PBI 00233438-AMNH_PBI 00233446) (<named-content xmlns:xlink="http://www.w3.org/1999/xlink" content-type="dwc:institutional_code" xlink:title="Zoological Institute, Russian Academy of Sciences" xlink:href="http://grbio.org/institution/zoological-institute-russian-academy-sciences" xlink:type="simple">ZISP</named-content>) • <bold><italic>South Hangay Aimak</italic></bold>: Tuin-Gol river, middle Khalkhin-Gol [Khalkha] river, <named-content xmlns:xlink="http://www.w3.org/1999/xlink" content-type="dwc:verbatimCoordinates" xlink:type="simple"><named-content content-type="geo-json" specific-use="{&#34;type&#34;:&#34;Point&#34;,&#34;coordinates&#34;:[100.807000,45.796000]}" id="NCID0E31CK" xlink:type="simple">45.796°N, 100.807°E</named-content></named-content>, 01 Aug 1926, A. N. Kiritshenko, 7♂ (AMNH_PBI 00233537-AMNH_PBI 00233543), 11♀ (AMNH_PBI 00233456-AMNH_PBI 00233466) (<named-content xmlns:xlink="http://www.w3.org/1999/xlink" content-type="dwc:institutional_code" xlink:title="Zoological Institute, Russian Academy of Sciences" xlink:href="http://grbio.org/institution/zoological-institute-russian-academy-sciences" xlink:type="simple">ZISP</named-content>) • <bold><italic>Suhbaatar Aimak</italic></bold>: 40 km SE of Barun-Urt, <named-content xmlns:xlink="http://www.w3.org/1999/xlink" content-type="dwc:verbatimCoordinates" xlink:type="simple"><named-content content-type="geo-json" specific-use="{&#34;type&#34;:&#34;Point&#34;,&#34;coordinates&#34;:[113.644000,46.426000]}" id="NCID0EL2CK" xlink:type="simple">46.426°N, 113.644°E</named-content></named-content>, 14 Jul 1971, I. M. Kerzhner, 4♂ (AMNH_PBI 00233534, AMNH_PBI 00233535), 4♀ (AMNH_PBI 00233535, AMNH_PBI 00233453) (<named-content xmlns:xlink="http://www.w3.org/1999/xlink" content-type="dwc:institutional_code" xlink:title="Zoological Institute, Russian Academy of Sciences" xlink:href="http://grbio.org/institution/zoological-institute-russian-academy-sciences" xlink:type="simple">ZISP</named-content>) • Dzotol-Khan-Ula Mt., <named-content xmlns:xlink="http://www.w3.org/1999/xlink" content-type="dwc:verbatimCoordinates" xlink:type="simple"><named-content content-type="geo-json" specific-use="{&#34;type&#34;:&#34;Point&#34;,&#34;coordinates&#34;:[114.666670,45.833330]}" id="NCID0EX2CK" xlink:type="simple">45.83333°N, 114.66667°E</named-content></named-content>, 12 Jul 1971, I. M. Kerzhner, 1♂ (AMNH_PBI 00233536), 6♀ (AMNH_PBI 00233454, AMNH_PBI 00233455) (<named-content xmlns:xlink="http://www.w3.org/1999/xlink" content-type="dwc:institutional_code" xlink:title="Zoological Institute, Russian Academy of Sciences" xlink:href="http://grbio.org/institution/zoological-institute-russian-academy-sciences" xlink:type="simple">ZISP</named-content>) • Lun-Ula Mt., 30 km WNW of Ovoot [Dariganga], <named-content xmlns:xlink="http://www.w3.org/1999/xlink" content-type="dwc:verbatimCoordinates" xlink:type="simple"><named-content content-type="geo-json" specific-use="{&#34;type&#34;:&#34;Point&#34;,&#34;coordinates&#34;:[113.516000,45.393000]}" id="NCID0ED3CK" xlink:type="simple">45.393°N, 113.516°E</named-content></named-content>, 07 Jul 1971, Emeljanov, 6♂ (AMNH_PBI 00233523-AMNH_PBI 00233526), 4♀ (AMNH_PBI 00233524, AMNH_PBI 00233526, AMNH_PBI 00233452) (<named-content xmlns:xlink="http://www.w3.org/1999/xlink" content-type="dwc:institutional_code" xlink:title="Zoological Institute, Russian Academy of Sciences" xlink:href="http://grbio.org/institution/zoological-institute-russian-academy-sciences" xlink:type="simple">ZISP</named-content>) • Mt. Dzun-Nert, 20 km NE of Dariganga, <named-content xmlns:xlink="http://www.w3.org/1999/xlink" content-type="dwc:verbatimCoordinates" xlink:type="simple"><named-content content-type="geo-json" specific-use="{&#34;type&#34;:&#34;Point&#34;,&#34;coordinates&#34;:[114.000000,45.470000]}" id="NCID0EP3CK" xlink:type="simple">45.47°N, 114°E</named-content></named-content>, 09 Jul 1971, Emeljanov, 1♂ (AMNH_PBI 00233522), 1♀ (AMNH_PBI 00233451) (<named-content xmlns:xlink="http://www.w3.org/1999/xlink" content-type="dwc:institutional_code" xlink:title="Zoological Institute, Russian Academy of Sciences" xlink:href="http://grbio.org/institution/zoological-institute-russian-academy-sciences" xlink:type="simple">ZISP</named-content>) • Ongon-Els Sands, 15 km SSE Hongor, <named-content xmlns:xlink="http://www.w3.org/1999/xlink" content-type="dwc:verbatimCoordinates" xlink:type="simple"><named-content content-type="geo-json" specific-use="{&#34;type&#34;:&#34;Point&#34;,&#34;coordinates&#34;:[112.819000,45.664000]}" id="NCID0E23CK" xlink:type="simple">45.664°N, 112.819°E</named-content></named-content>, 05 Jul 1971–06 Jul 1971, I. M. Kerzhner, <italic><tp:taxon-name><tp:taxon-name-part taxon-name-part-type="genus" reg="Caragana">Caragana</tp:taxon-name-part></tp:taxon-name></italic> sp. (<tp:taxon-name><tp:taxon-name-part taxon-name-part-type="family">Fabaceae</tp:taxon-name-part></tp:taxon-name>), 1♂ (AMNH), <italic><tp:taxon-name><tp:taxon-name-part taxon-name-part-type="genus" reg="Caragana">Caragana</tp:taxon-name-part></tp:taxon-name></italic> sp. (<tp:taxon-name><tp:taxon-name-part taxon-name-part-type="family">Fabaceae</tp:taxon-name-part></tp:taxon-name>), 19♂ (AMNH_PBI 00233527-AMNH_PBI 00233533), 2♀ (AMNH_PBI 00233528, AMNH_PBI 00233529) (<named-content xmlns:xlink="http://www.w3.org/1999/xlink" content-type="dwc:institutional_code" xlink:title="Zoological Institute, Russian Academy of Sciences" xlink:href="http://grbio.org/institution/zoological-institute-russian-academy-sciences" xlink:type="simple">ZISP</named-content>). <bold>Russian Federation</bold> • <bold><italic>Altai Rep.</italic></bold>: Kosh-Agach, <named-content xmlns:xlink="http://www.w3.org/1999/xlink" content-type="dwc:verbatimCoordinates" xlink:type="simple"><named-content content-type="geo-json" specific-use="{&#34;type&#34;:&#34;Point&#34;,&#34;coordinates&#34;:[88.633330,49.983330]}" id="NCID0EE5CK" xlink:type="simple">49.98333°N, 88.63333°E</named-content></named-content>, 08 Jun 1907, N. W. Rodd, 1♀ (AMNH_PBI 00233471) (<named-content xmlns:xlink="http://www.w3.org/1999/xlink" content-type="dwc:institutional_code" xlink:title="Zoological Institute, Russian Academy of Sciences" xlink:href="http://grbio.org/institution/zoological-institute-russian-academy-sciences" xlink:type="simple">ZISP</named-content>) • 05 Jul 1964, I. M. Kerzhner, 25♂ (AMNH_PBI 00233318-AMNH_PBI 00233342), 34♀ (AMNH_PBI 00233385-AMNH_PBI 00233397, AMNH_PBI 00233399-AMNH_PBI 00233419) <italic><tp:taxon-name><tp:taxon-name-part taxon-name-part-type="genus" reg="Caragana">Caragana</tp:taxon-name-part><tp:taxon-name-part taxon-name-part-type="species" reg="spinosa">spinosa</tp:taxon-name-part></tp:taxon-name></italic> (<tp:taxon-name><tp:taxon-name-part taxon-name-part-type="family">Fabaceae</tp:taxon-name-part></tp:taxon-name>), 2 larvae (AMNH_PBI 00233343, AMNH_PBI 00233344), 1♀ (AMNH_PBI 00233398) (<named-content xmlns:xlink="http://www.w3.org/1999/xlink" content-type="dwc:institutional_code" xlink:title="Zoological Institute, Russian Academy of Sciences" xlink:href="http://grbio.org/institution/zoological-institute-russian-academy-sciences" xlink:type="simple">ZISP</named-content>) • 10 Jul 1964, I. M. Kerzhner, 2♂ (AMNH_PBI 00233349, AMNH_PBI 00233350), 3♀ (AMNH_PBI 00233423, AMNH_PBI 00233424, AMNH_PBI 00233426) <italic><tp:taxon-name><tp:taxon-name-part taxon-name-part-type="genus" reg="Caragana">Caragana</tp:taxon-name-part><tp:taxon-name-part taxon-name-part-type="species" reg="spinosa">spinosa</tp:taxon-name-part></tp:taxon-name></italic> (<tp:taxon-name><tp:taxon-name-part taxon-name-part-type="family">Fabaceae</tp:taxon-name-part></tp:taxon-name>), 1♂ (AMNH_PBI 00233351), 1♀ (AMNH_PBI 00233425) (<named-content xmlns:xlink="http://www.w3.org/1999/xlink" content-type="dwc:institutional_code" xlink:title="Zoological Institute, Russian Academy of Sciences" xlink:href="http://grbio.org/institution/zoological-institute-russian-academy-sciences" xlink:type="simple">ZISP</named-content>) • 22 Jul 1964, I. M. Kerzhner, <italic><tp:taxon-name><tp:taxon-name-part taxon-name-part-type="genus" reg="Caragana">Caragana</tp:taxon-name-part><tp:taxon-name-part taxon-name-part-type="species" reg="bungei">bungei</tp:taxon-name-part></tp:taxon-name></italic> (<tp:taxon-name><tp:taxon-name-part taxon-name-part-type="family">Fabaceae</tp:taxon-name-part></tp:taxon-name>), 6♂ (AMNH_PBI 00233312-AMNH_PBI 00233317), 7♀ (AMNH_PBI 00233378-AMNH_PBI 00233384) (<named-content xmlns:xlink="http://www.w3.org/1999/xlink" content-type="dwc:institutional_code" xlink:title="Zoological Institute, Russian Academy of Sciences" xlink:href="http://grbio.org/institution/zoological-institute-russian-academy-sciences" xlink:type="simple">ZISP</named-content>) • 31 Jul 1964, I. M. Kerzhner, 4♂ (AMNH_PBI 00233345-AMNH_PBI 00233348), 3♀ (AMNH_PBI 00233420-AMNH_PBI 00233422) (<named-content xmlns:xlink="http://www.w3.org/1999/xlink" content-type="dwc:institutional_code" xlink:title="Zoological Institute, Russian Academy of Sciences" xlink:href="http://grbio.org/institution/zoological-institute-russian-academy-sciences" xlink:type="simple">ZISP</named-content>) • <bold><italic>Buryatia Rep.</italic></bold>: Kyakhta [former Troitskosavsk], <named-content xmlns:xlink="http://www.w3.org/1999/xlink" content-type="dwc:verbatimCoordinates" xlink:type="simple"><named-content content-type="geo-json" specific-use="{&#34;type&#34;:&#34;Point&#34;,&#34;coordinates&#34;:[106.449390,50.350800]}" id="NCID0ETADK" xlink:type="simple">50.3508°N, 106.44939°E</named-content></named-content>, 757 m, 27 Jul 1928, F.K. Lukjanovitsh, 4♀ (AMNH_PBI 00233467-AMNH_PBI 00233470) (<named-content xmlns:xlink="http://www.w3.org/1999/xlink" content-type="dwc:institutional_code" xlink:title="Zoological Institute, Russian Academy of Sciences" xlink:href="http://grbio.org/institution/zoological-institute-russian-academy-sciences" xlink:type="simple">ZISP</named-content>).</p></tp:treatment-sec><tp:treatment-sec sec-type="diagnosis" id="SECID0E3ADK"><title>Diagnosis.</title><p>Recognized by the following combination of characters: Body in male elongate, almost parallel sized, 3.1–3.6× as long as posterior width of pronotum, total length 3.7–4.0 (Fig. <xref ref-type="fig" rid="F1">1I</xref>), female more stumpy, 2.4–2.5× as long as posterior width of pronotum, total length 3.1–3.5 (Fig. <xref ref-type="fig" rid="F1">1G, H</xref>); dorsum uniformly dark brown to brown; antenna pale brown to brown, segment I frequently dirty yellow, segment II thin, rod-shaped; entire dorsum except head clothed with a mixture of narrow, apically acuminate silvery scales and dense, long, ~ 1.5× as long as scales, adpressed simple setae (Fig. <xref ref-type="fig" rid="F4">4D–F</xref>); vesica small, with long, thin, gradually curving and slightly diverging distally apical blades (Fig. <xref ref-type="fig" rid="F7">7C, D</xref>).</p><p><italic><tp:taxon-name><tp:taxon-name-part taxon-name-part-type="genus" reg="Salicarus">Salicarus</tp:taxon-name-part><tp:taxon-name-part taxon-name-part-type="species" reg="fulvicornis">fulvicornis</tp:taxon-name-part></tp:taxon-name></italic> is a distinctive species that can be easily distinguished from its congeners. Females of this species may be confused with dark specimens of <italic><tp:taxon-name><tp:taxon-name-part taxon-name-part-type="genus" reg="Salicarus">S.</tp:taxon-name-part><tp:taxon-name-part taxon-name-part-type="species" reg="concinnus">concinnus</tp:taxon-name-part></tp:taxon-name></italic> and <italic><tp:taxon-name><tp:taxon-name-part taxon-name-part-type="genus" reg="Salicarus">S.</tp:taxon-name-part><tp:taxon-name-part taxon-name-part-type="species" reg="roseri">roseri</tp:taxon-name-part></tp:taxon-name></italic>. However, <italic><tp:taxon-name><tp:taxon-name-part taxon-name-part-type="genus" reg="Salicarus">S.</tp:taxon-name-part><tp:taxon-name-part taxon-name-part-type="species" reg="fulvicornis">fulvicornis</tp:taxon-name-part></tp:taxon-name></italic> is easily differentiated by the presence of flattened scales on the pronotum and scutellum, as well as by the contrastingly long simple vestiture. It further differs from both species by having long and thin apical blades of the vesica that slightly diverge from each other.</p></tp:treatment-sec><tp:treatment-sec sec-type="redescription" id="SECID0EADDK"><title>Redescription.</title><p><bold>Male. <italic>Coloration</italic>.</bold> Uniformly dark brown to brown (Fig. <xref ref-type="fig" rid="F1">1I</xref>). <bold><italic>Head</italic></bold>: Dark brown; antenna pale brown to brown, segment I frequently dirty yellow; labium dark brown with black segment IV. <bold><italic>Thorax</italic></bold>: Pronotum, scutellum, thoracic pleurites, and hemelytron uniformly dark brown to brown, membrane pale brown, semitransparent; coxae dark brown, femora brown, sometimes with pale brown apices; tibiae pale brown to dirty yellow, with minute dark brown spots at bases of tibial spines; tarsi dirty yellow, apically darkened. <bold><italic>Abdomen</italic></bold>: Uniformly dark brown.</p><p><bold><italic>Surface and vestiture</italic>.</bold> Dorsum smooth; pronotum, scutellum, and hemelytron clothed with a mixture of silvery, narrow, apically acuminate scale-like setae and dense, long, ~ 1.5× as long as scales, adpressed, goldish yellow simple setae, these setae on corium sometimes dark brown (Fig. <xref ref-type="fig" rid="F6">6C</xref>); thoracic pleurites densely clothed exclusively with scale-like setae, while vertex antenna, legs, and abdomen covered with goldish yellow simple setae only; tibial spines black.</p><p><bold><italic>Structure</italic>.</bold> Body elongate, almost parallel-sided, 3.1–3.6× as long as posterior width of pronotum; total length 3.7–4.0; head vertical, slightly protruding beyond eyes anteriorly and ventrally; vertex flat, posteriorly distinctly attenuate and covering anterior margin of pronotum, 1.9–2.1× as wide as eye; frons weakly convex; clypeus flat, barely visible in dorsal view; antennal segment II rod-shaped, slightly thinner than segment I, comparatively long, 0.7–0.8× as long as posterior width of pronotum, 1.0–1.1× as long as width of head; pronotum with broadly rounded anterior and posterior corners, 2.0–2.4× as wide as long, 1.5–1.6× as wide as head.</p><p><bold><italic>Genitalia</italic>.</bold> Right paramere elongate-oval, not expanded proximally beyond basal process, with long, straight, apically blunt apical process (Fig. <xref ref-type="fig" rid="F9">9J</xref>). Right paramere with straight, comparatively short apical process and thin, gradually narrowing, and apically rounded sensory lobe (Fig. <xref ref-type="fig" rid="F9">9K</xref>). Vesica small, with long, thin, gradually curving and slightly diverging distally apical blades (Fig. <xref ref-type="fig" rid="F7">7C, D</xref>).</p><p><bold>Female. <italic>Coloration, surface and vestiture</italic>.</bold> As in male (Fig. <xref ref-type="fig" rid="F1">1G, H</xref>). <bold>Structure.</bold> Similar to male but body shorter, oval, 2.7–3.0× as long as posterior width of pronotum, total length 3.2–3.5; head with slightly more convex frons and clypeus, and with smaller eyes, vertex 2.1–2.4× as wide as eye; antennal segment II distinctly thinner than segment I, shorter than in male, 0.5–0.7× as long as posterior width of pronotum, 0.8–0.9× as long as width of head; pronotum 2.1–2.3× as wide as long, 1.3–1.5× as wide as head.</p><p><bold><italic>Genitalia</italic>.</bold> Dorsal labiate plate with large and broadly oval sclerotized rings.</p></tp:treatment-sec><tp:treatment-sec sec-type="distribution" id="SECID0ERFDK"><title>Distribution.</title><p>Known from Mongolia, adjacent steppe regions of Russia (Altai Rep., Buryatia Rep., Zabaykalsky Terr.), and Inner Mongolia in China (<xref ref-type="bibr" rid="B27">Kulik 1974</xref>; <xref ref-type="bibr" rid="B33">Lu et al. 2011</xref>).</p></tp:treatment-sec><tp:treatment-sec sec-type="host" id="SECID0E6FDK"><title>Hosts.</title><p>Feeds on <italic><tp:taxon-name><tp:taxon-name-part taxon-name-part-type="genus" reg="Caragana">Caragana</tp:taxon-name-part></tp:taxon-name></italic> spp. (<tp:taxon-name><tp:taxon-name-part taxon-name-part-type="family">Fabaceae</tp:taxon-name-part></tp:taxon-name>), including <italic><tp:taxon-name><tp:taxon-name-part taxon-name-part-type="genus" reg="Caragana">Caragana</tp:taxon-name-part><tp:taxon-name-part taxon-name-part-type="species" reg="bungei">bungei</tp:taxon-name-part></tp:taxon-name></italic> Ledeb. and <italic><tp:taxon-name><tp:taxon-name-part taxon-name-part-type="genus" reg="Caragana">Caragana</tp:taxon-name-part><tp:taxon-name-part taxon-name-part-type="species" reg="spinosa">spinosa</tp:taxon-name-part></tp:taxon-name></italic> (L.) Vahl ex Hornem.</p></tp:treatment-sec><tp:treatment-sec><!--Section generated to contain objects referenced in tp:taxon-treatment.--><fig id="F1" position="float" orientation="portrait"><object-id xmlns:xlink="http://www.w3.org/1999/xlink" content-type="doi" xlink:type="simple">10.3897/zookeys.1211.129660.figure1</object-id><object-id xmlns:xlink="http://www.w3.org/1999/xlink" content-type="arpha" xlink:type="simple">6F6D60A4-E8AB-537F-AB4B-0D0C81D48A25</object-id><label>Figure 1.</label><caption><p>Dorsal habitus <bold>A–C</bold> ♂ paratype of <italic><tp:taxon-name><tp:taxon-name-part taxon-name-part-type="genus" reg="Salicarus">Salicarus</tp:taxon-name-part><tp:taxon-name-part taxon-name-part-type="species" reg="concinnus">concinnus</tp:taxon-name-part></tp:taxon-name></italic><bold>D–F</bold> ♀ paratype of <italic><tp:taxon-name><tp:taxon-name-part taxon-name-part-type="genus" reg="Salicarus">S.</tp:taxon-name-part><tp:taxon-name-part taxon-name-part-type="species" reg="concinnus">concinnus</tp:taxon-name-part></tp:taxon-name></italic><bold>G, H</bold> ♀ <italic><tp:taxon-name><tp:taxon-name-part taxon-name-part-type="genus" reg="Salicarus">S.</tp:taxon-name-part><tp:taxon-name-part taxon-name-part-type="species" reg="fulvicornis">fulvicornis</tp:taxon-name-part></tp:taxon-name></italic><bold>I</bold> ♂ <italic><tp:taxon-name><tp:taxon-name-part taxon-name-part-type="genus" reg="Salicarus">S.</tp:taxon-name-part><tp:taxon-name-part taxon-name-part-type="species" reg="fulvicornis">fulvicornis</tp:taxon-name-part></tp:taxon-name></italic>.</p></caption><graphic xmlns:xlink="http://www.w3.org/1999/xlink" xlink:href="zookeys-1211-057_article-129660__-g001.jpg" position="float" orientation="portrait" xlink:type="simple" id="oo_1126622.jpg"><uri content-type="original_file" xlink:type="simple">https://binary.pensoft.net/fig/1126622</uri></graphic></fig><fig id="F4" position="float" orientation="portrait"><object-id xmlns:xlink="http://www.w3.org/1999/xlink" content-type="doi" xlink:type="simple">10.3897/zookeys.1211.129660.figure4</object-id><object-id xmlns:xlink="http://www.w3.org/1999/xlink" content-type="arpha" xlink:type="simple">5AE04490-294D-52CD-8191-DDAF73D59CB7</object-id><label>Figure 4.</label><caption><p>Head, pronotum, and vestiture <bold>A–C</bold><italic><tp:taxon-name><tp:taxon-name-part taxon-name-part-type="genus" reg="Salicarus">Salicarus</tp:taxon-name-part><tp:taxon-name-part taxon-name-part-type="species" reg="concinnus">concinnus</tp:taxon-name-part></tp:taxon-name></italic> in dorsal view: <bold>A</bold> ♂ paratype, head and pronotum <bold>B</bold> ♀ paratype, head and pronotum <bold>C</bold> ♀ paratype, vestiture on hemelytron <bold>D–F</bold><italic><tp:taxon-name><tp:taxon-name-part taxon-name-part-type="genus" reg="Salicarus">S.</tp:taxon-name-part><tp:taxon-name-part taxon-name-part-type="species" reg="fulvicornis">fulvicornis</tp:taxon-name-part></tp:taxon-name></italic> in dorsal view: <bold>D</bold> ♂ head and pronotum <bold>E</bold> ♀ head and pronotum <bold>F</bold> ♂ vestiture on hemelytron <bold>G–I</bold><italic><tp:taxon-name><tp:taxon-name-part taxon-name-part-type="genus" reg="Salicarus">S.</tp:taxon-name-part><tp:taxon-name-part taxon-name-part-type="species" reg="halimodendri">halimodendri</tp:taxon-name-part></tp:taxon-name></italic> in dorsal view: <bold>G</bold> ♂ paratype <bold>H</bold> ♀ paratype <bold>I</bold> ♂ paratype, vestiture on hemelytron <bold>J–L</bold><italic><tp:taxon-name><tp:taxon-name-part taxon-name-part-type="genus" reg="Salicarus">S.</tp:taxon-name-part><tp:taxon-name-part taxon-name-part-type="species" reg="roseri">roseri</tp:taxon-name-part></tp:taxon-name></italic>: <bold>J</bold> ♂ head and pronotum <bold>K</bold> ♀ head and pronotum <bold>L</bold> head and thoracic pleura in lateral view <bold>M–O</bold><italic><tp:taxon-name><tp:taxon-name-part taxon-name-part-type="genus" reg="Salicarus">S.</tp:taxon-name-part><tp:taxon-name-part taxon-name-part-type="species" reg="urnammu">urnammu</tp:taxon-name-part></tp:taxon-name></italic> in dorsal view: <bold>M</bold> ♂ head and pronotum <bold>N</bold> ♀ head and pronotum <bold>O</bold> ♀ vestiture on hemelytron.</p></caption><graphic xmlns:xlink="http://www.w3.org/1999/xlink" xlink:href="zookeys-1211-057_article-129660__-g004.jpg" position="float" orientation="portrait" xlink:type="simple" id="oo_1126625.jpg"><uri content-type="original_file" xlink:type="simple">https://binary.pensoft.net/fig/1126625</uri></graphic></fig><fig id="F6" position="float" orientation="portrait"><object-id xmlns:xlink="http://www.w3.org/1999/xlink" content-type="doi" xlink:type="simple">10.3897/zookeys.1211.129660.figure6</object-id><object-id xmlns:xlink="http://www.w3.org/1999/xlink" content-type="arpha" xlink:type="simple">A01D8C84-92AF-5869-B934-F6E1B00A095B</object-id><label>Figure 6.</label><caption><p>Scanning electron images of selected structures <bold>A–C</bold><italic><tp:taxon-name><tp:taxon-name-part taxon-name-part-type="genus" reg="Salicarus">Salicarus</tp:taxon-name-part><tp:taxon-name-part taxon-name-part-type="species" reg="fulvicornis">fulvicornis</tp:taxon-name-part></tp:taxon-name></italic>: <bold>A</bold> pretarsus in lateral view <bold>B</bold> hind tarsus in lateral view <bold>C</bold> vestiture on hemelytron <bold>D–F</bold><italic><tp:taxon-name><tp:taxon-name-part taxon-name-part-type="genus" reg="Salicarus">S.</tp:taxon-name-part><tp:taxon-name-part taxon-name-part-type="species" reg="roseri">roseri</tp:taxon-name-part></tp:taxon-name></italic>: <bold>D</bold> pretarsus in lateral view <bold>E</bold> head and thoracic pleura in lateral view <bold>F</bold> metathoracic spiracle and scent gland evaporative area.</p></caption><graphic xmlns:xlink="http://www.w3.org/1999/xlink" xlink:href="zookeys-1211-057_article-129660__-g006.jpg" position="float" orientation="portrait" xlink:type="simple" id="oo_1126627.jpg"><uri content-type="original_file" xlink:type="simple">https://binary.pensoft.net/fig/1126627</uri></graphic></fig><fig id="F7" position="float" orientation="portrait"><object-id xmlns:xlink="http://www.w3.org/1999/xlink" content-type="doi" xlink:type="simple">10.3897/zookeys.1211.129660.figure7</object-id><object-id xmlns:xlink="http://www.w3.org/1999/xlink" content-type="arpha" xlink:type="simple">E32BC0A1-A6A0-5D50-8DAB-68A2B9064681</object-id><label>Figure 7.</label><caption><p>Vesica in left and right lateral views (left and right columns, respectively) <bold>A, B</bold> paratypes of <italic><tp:taxon-name><tp:taxon-name-part taxon-name-part-type="genus" reg="Salicarus">Salicarus</tp:taxon-name-part><tp:taxon-name-part taxon-name-part-type="species" reg="concinnus">concinnus</tp:taxon-name-part></tp:taxon-name></italic><bold>C, D</bold><italic><tp:taxon-name><tp:taxon-name-part taxon-name-part-type="genus" reg="Salicarus">S.</tp:taxon-name-part><tp:taxon-name-part taxon-name-part-type="species" reg="fulvicornis">fulvicornis</tp:taxon-name-part></tp:taxon-name></italic><bold>E, F</bold> paratype of <italic><tp:taxon-name><tp:taxon-name-part taxon-name-part-type="genus" reg="Salicarus">S.</tp:taxon-name-part><tp:taxon-name-part taxon-name-part-type="species" reg="halimodendri">halimodendri</tp:taxon-name-part></tp:taxon-name></italic><bold>G, H</bold><italic><tp:taxon-name><tp:taxon-name-part taxon-name-part-type="genus" reg="Salicarus">S.</tp:taxon-name-part><tp:taxon-name-part taxon-name-part-type="species" reg="roseri">roseri</tp:taxon-name-part></tp:taxon-name></italic><bold>I, J</bold><italic><tp:taxon-name><tp:taxon-name-part taxon-name-part-type="genus" reg="Salicarus">S.</tp:taxon-name-part><tp:taxon-name-part taxon-name-part-type="species" reg="urnammu">urnammu</tp:taxon-name-part></tp:taxon-name></italic>.</p></caption><graphic xmlns:xlink="http://www.w3.org/1999/xlink" xlink:href="zookeys-1211-057_article-129660__-g007.jpg" position="float" orientation="portrait" xlink:type="simple" id="oo_1126628.jpg"><uri content-type="original_file" xlink:type="simple">https://binary.pensoft.net/fig/1126628</uri></graphic></fig><fig id="F9" position="float" orientation="portrait"><object-id xmlns:xlink="http://www.w3.org/1999/xlink" content-type="doi" xlink:type="simple">10.3897/zookeys.1211.129660.figure9</object-id><object-id xmlns:xlink="http://www.w3.org/1999/xlink" content-type="arpha" xlink:type="simple">70864F1B-D1AB-5AC4-BC38-62BCF205752A</object-id><label>Figure 9.</label><caption><p>Male genitalia <bold>A–C</bold><italic><tp:taxon-name><tp:taxon-name-part taxon-name-part-type="genus" reg="Salicarus">Salicarus</tp:taxon-name-part><tp:taxon-name-part taxon-name-part-type="species" reg="concinnus">concinnus</tp:taxon-name-part></tp:taxon-name></italic>, paratype <bold>D–F</bold><italic><tp:taxon-name><tp:taxon-name-part taxon-name-part-type="genus" reg="Salicarus">S.</tp:taxon-name-part><tp:taxon-name-part taxon-name-part-type="species" reg="genistae">genistae</tp:taxon-name-part></tp:taxon-name></italic><bold>G–I</bold><italic><tp:taxon-name><tp:taxon-name-part taxon-name-part-type="genus" reg="Salicarus">S.</tp:taxon-name-part><tp:taxon-name-part taxon-name-part-type="species" reg="nitidus">nitidus</tp:taxon-name-part></tp:taxon-name></italic><bold>J–L</bold><italic><tp:taxon-name><tp:taxon-name-part taxon-name-part-type="genus" reg="Salicarus">S.</tp:taxon-name-part><tp:taxon-name-part taxon-name-part-type="species" reg="fulvicornis">fulvicornis</tp:taxon-name-part></tp:taxon-name></italic><bold>M–O</bold><italic><tp:taxon-name><tp:taxon-name-part taxon-name-part-type="genus" reg="Salicarus">S.</tp:taxon-name-part><tp:taxon-name-part taxon-name-part-type="species" reg="halimodendri">halimodendri</tp:taxon-name-part></tp:taxon-name></italic>, paratype <bold>P–R</bold><italic><tp:taxon-name><tp:taxon-name-part taxon-name-part-type="genus" reg="Salicarus">S.</tp:taxon-name-part><tp:taxon-name-part taxon-name-part-type="species" reg="roseri">roseri</tp:taxon-name-part></tp:taxon-name></italic><bold>S–U</bold><italic><tp:taxon-name><tp:taxon-name-part taxon-name-part-type="genus" reg="Salicarus">S.</tp:taxon-name-part><tp:taxon-name-part taxon-name-part-type="species" reg="urnammu">urnammu</tp:taxon-name-part></tp:taxon-name></italic><bold>A D G J M P S</bold>: right paramere <bold>B E H K N Q U</bold>: left paramere <bold>C F I L O R U</bold>: apex of phallotheca.</p></caption><graphic xmlns:xlink="http://www.w3.org/1999/xlink" xlink:href="zookeys-1211-057_article-129660__-g009.jpg" position="float" orientation="portrait" xlink:type="simple" id="oo_1126630.jpg"><uri content-type="original_file" xlink:type="simple">https://binary.pensoft.net/fig/1126630</uri></graphic></fig></tp:treatment-sec><ref-list><ref id="B35"><mixed-citation xmlns:xlink="http://www.w3.org/1999/xlink" xlink:type="simple"><person-group><name name-style="western"><surname>Oshanin</surname><given-names>V</given-names></name></person-group> (<year>1910</year>) Verzeichnis der palaearktischen Hemipteren mit besonderer Berücksichtigung ihrer Verteilung im russischen Reiche. Vol. 1(3). Ezhegodnik Zoologicheskago Muzeya Imperatorskoj Akademii Nauk 14(suppl.): 587–1087.</mixed-citation></ref><ref id="B55"><mixed-citation xmlns:xlink="http://www.w3.org/1999/xlink" xlink:type="simple"><person-group><name name-style="western"><surname>Wagner</surname><given-names>E</given-names></name></person-group> (<year>1967</year>) <article-title>Die Heteropteren-Ausbeute der Mongolisch-Deutschen Biologischen Expeditionen 1962 und 1964.</article-title><source>Ergebnisse der Zoologischen Museum Berlin</source><volume>43</volume>: <fpage>53</fpage>–<lpage>76</lpage>. <ext-link xlink:href="10.1002/mmnz.19670430105" ext-link-type="doi" xlink:type="simple">https://doi.org/10.1002/mmnz.19670430105</ext-link></mixed-citation></ref><ref id="B17"><mixed-citation xmlns:xlink="http://www.w3.org/1999/xlink" xlink:type="simple"><person-group><name name-style="western"><surname>Kerzhner</surname><given-names>IM</given-names></name></person-group> (<year>1997</year>) <article-title>Notes on taxonomy and nomenclature of Palearctic <tp:taxon-name><tp:taxon-name-part taxon-name-part-type="family">Miridae</tp:taxon-name-part></tp:taxon-name> (<tp:taxon-name><tp:taxon-name-part taxon-name-part-type="suborder">Heteroptera</tp:taxon-name-part></tp:taxon-name>).</article-title><source>Zoosystematica Rossica</source><volume>5</volume>: <fpage>245</fpage>–<lpage>248</lpage>.</mixed-citation></ref><ref id="B50"><mixed-citation xmlns:xlink="http://www.w3.org/1999/xlink" xlink:type="simple"><person-group><name name-style="western"><surname>Vinokurov</surname><given-names>NN</given-names></name><name name-style="western"><surname>Kanyukova</surname><given-names>EV</given-names></name></person-group> (<year>1995</year>) <source>Conspect of the Fauna of <tp:taxon-name><tp:taxon-name-part taxon-name-part-type="suborder">Heteroptera</tp:taxon-name-part></tp:taxon-name> of Siberia: Contribution to the Catalogue of Palaearctic <tp:taxon-name><tp:taxon-name-part taxon-name-part-type="suborder">Heteroptera</tp:taxon-name-part></tp:taxon-name>.</source><publisher-name>Yakutian Scientific Centre</publisher-name>, <publisher-loc>Yakutsk</publisher-loc>, <size units="page">62 pp</size>. [In Russian]</mixed-citation></ref><ref id="B45"><mixed-citation xmlns:xlink="http://www.w3.org/1999/xlink" xlink:type="simple"><person-group><name name-style="western"><surname>Schwartz</surname><given-names>MD</given-names></name><name name-style="western"><surname>Stonedahl</surname><given-names>GM</given-names></name></person-group> (<year>2004</year>) <article-title>Revision of <italic><tp:taxon-name><tp:taxon-name-part taxon-name-part-type="genus">Phoenicocoris</tp:taxon-name-part></tp:taxon-name></italic> Reuter with descriptions of three new species from North America and a new genus from Japan (<tp:taxon-name><tp:taxon-name-part taxon-name-part-type="suborder">Heteroptera</tp:taxon-name-part></tp:taxon-name>: <tp:taxon-name><tp:taxon-name-part taxon-name-part-type="family">Miridae</tp:taxon-name-part></tp:taxon-name>: <tp:taxon-name><tp:taxon-name-part taxon-name-part-type="subfamily">Phylinae</tp:taxon-name-part></tp:taxon-name>).</article-title><source>American Museum Novitates</source><volume>3464</volume>: <fpage>1</fpage>–<lpage>55</lpage>. <ext-link xlink:href="10.1206/0003-0082(2004)464%3C0001:ROPRWD%3E2.0.CO;2" ext-link-type="doi" xlink:type="simple">https://doi.org/10.1206/0003-0082(2004)464%3C0001:ROPRWD%3E2.0.CO;2</ext-link></mixed-citation></ref><ref id="B33"><mixed-citation xmlns:xlink="http://www.w3.org/1999/xlink" xlink:type="simple"><person-group><name name-style="western"><surname>Lu</surname><given-names>X</given-names></name><name name-style="western"><surname>Cui</surname><given-names>L</given-names></name><name name-style="western"><surname>He</surname><given-names>Y</given-names></name></person-group> (<year>2011</year>) <article-title>Description of two species of genus <italic><tp:taxon-name><tp:taxon-name-part taxon-name-part-type="genus">Salicarus</tp:taxon-name-part></tp:taxon-name></italic> from Inner Mongolia, China.</article-title><source>Journal of Jilin Agricultural University</source><volume>33</volume>(<issue>5</issue>): <fpage>500</fpage>–<lpage>502</lpage>.</mixed-citation></ref><ref id="B24"><mixed-citation xmlns:xlink="http://www.w3.org/1999/xlink" xlink:type="simple"><person-group><name name-style="western"><surname>Konstantinov</surname><given-names>FV</given-names></name></person-group> (<year>2023</year>) <article-title>Plant bugs with swollen antennae: a morphology-based phylogenetic analysis of <italic><tp:taxon-name><tp:taxon-name-part taxon-name-part-type="genus">Heterocapillus</tp:taxon-name-part></tp:taxon-name></italic> Wagner, 1960 and related genera (<tp:taxon-name><tp:taxon-name-part taxon-name-part-type="order">Hemiptera</tp:taxon-name-part></tp:taxon-name>: <tp:taxon-name><tp:taxon-name-part taxon-name-part-type="family">Miridae</tp:taxon-name-part></tp:taxon-name>: <tp:taxon-name><tp:taxon-name-part taxon-name-part-type="subfamily">Phylinae</tp:taxon-name-part></tp:taxon-name>).</article-title><source>Arthropod Systematics &amp; Phylogeny</source><volume>81</volume>: <fpage>845</fpage>–<lpage>879</lpage>. <ext-link xlink:href="10.3897/asp.81.e104396" ext-link-type="doi" xlink:type="simple">https://doi.org/10.3897/asp.81.e104396</ext-link></mixed-citation></ref><ref id="B27"><mixed-citation xmlns:xlink="http://www.w3.org/1999/xlink" xlink:type="simple"><person-group><name name-style="western"><surname>Kulik</surname><given-names>SA</given-names></name></person-group> (<year>1974</year>) Terrestrial true bugs (<tp:taxon-name><tp:taxon-name-part taxon-name-part-type="suborder">Heteroptera</tp:taxon-name-part></tp:taxon-name>) of Eastern Siberia and the Far East. Insect fauna of Eastern Siberia and the Far East. Irkutsk, 3–41. [In Russian]</mixed-citation></ref></ref-list></tp:taxon-treatment>
