# Supplementary material for: ﻿Review of the genus Salicarus (Hemiptera, Heteroptera, Miridae)
Source: Zookeys. 2024 Sep 2;1211:57–100. doi: 10.3897/zookeys.1211.129660 (PMC11384904; doi:10.3897/zookeys.1211.129660)
Supplement: XML Treatment for Salicarus halimodendri [file zookeys.1211.129660-treatment10.xml]

<!DOCTYPE tp:taxon-treatment
  PUBLIC "-//TaxonX//DTD Taxonomic Treatment Publishing DTD v0 20100105//EN" "tax-treatment-NSO.dtd">
<tp:taxon-treatment xmlns:tp="http://www.plazi.org/taxpub"><tp:treatment-meta><kwd-group><label>Taxon classification</label><kwd>
                <named-content content-type="kingdom">Animalia</named-content>
              </kwd><kwd>
                <named-content content-type="order">Hemiptera</named-content>
              </kwd><kwd>
                <named-content content-type="family">Miridae</named-content>
              </kwd></kwd-group><mixed-citation publication-type="journal"><person-group><name><surname>Konstantinov</surname><given-names>Fedor V.</given-names></name><name><surname>Hosseini</surname><given-names>Reza</given-names></name></person-group><article-title>﻿Review of the genus <italic><tp:taxon-name><tp:taxon-name-part taxon-name-part-type="genus" reg="Salicarus">Salicarus</tp:taxon-name-part></tp:taxon-name></italic> (<tp:taxon-name><tp:taxon-name-part taxon-name-part-type="order">Hemiptera</tp:taxon-name-part></tp:taxon-name>, <tp:taxon-name><tp:taxon-name-part taxon-name-part-type="suborder">Heteroptera</tp:taxon-name-part></tp:taxon-name>, <tp:taxon-name><tp:taxon-name-part taxon-name-part-type="family">Miridae</tp:taxon-name-part></tp:taxon-name>)</article-title><source>Zookeys</source><day>02</day><month>09</month><year>2024</year><volume>1211</volume><fpage>57</fpage><lpage>100</lpage><pub-id pub-id-type="doi">10.3897/zookeys.1211.129660</pub-id></mixed-citation></tp:treatment-meta><tp:nomenclature><label>﻿</label><tp:taxon-name>
              <object-id xmlns:xlink="http://www.w3.org/1999/xlink" content-type="arpha" xlink:type="simple">6D2B47C0-DAEE-58FD-93E0-7AD44C4D5975</object-id>
              <tp:taxon-name-part taxon-name-part-type="genus" reg="Salicarus">Salicarus</tp:taxon-name-part>
              <tp:taxon-name-part taxon-name-part-type="species" reg="halimodendri">halimodendri</tp:taxon-name-part>
            </tp:taxon-name><tp:taxon-authority>V. G. Putshkov, 1977</tp:taxon-authority><xref ref-type="fig" rid="F2">Figs 2A–D</xref><xref ref-type="fig" rid="F4">, 4G–I</xref><xref ref-type="fig" rid="F7">, 7E, F</xref><xref ref-type="fig" rid="F9">, 9M, O</xref><xref ref-type="fig" rid="F10">, 10F</xref><tp:nomenclature-citation-list><tp:nomenclature-citation><tp:taxon-name><tp:taxon-name-part taxon-name-part-type="genus" reg="Salicarus">Salicarus</tp:taxon-name-part> (<tp:taxon-name-part taxon-name-part-type="subgenus" reg="Salicarus">Salicarus</tp:taxon-name-part>) <tp:taxon-name-part taxon-name-part-type="species" reg="halimodendri">halimodendri</tp:taxon-name-part></tp:taxon-name><comment>V. G. <xref ref-type="bibr" rid="B38">Putshkov 1977</xref>: 367.</comment></tp:nomenclature-citation><tp:nomenclature-citation><tp:taxon-name>
                  <tp:taxon-name-part taxon-name-part-type="genus" reg="Salicarus">Salicarus</tp:taxon-name-part>
                  <tp:taxon-name-part taxon-name-part-type="species" reg="halimodendri">halimodendri</tp:taxon-name-part>
                </tp:taxon-name><comment>: <xref ref-type="bibr" rid="B24">Konstantinov (2023)</xref>: 874 (phylogenetic placement, figures, discussion).</comment></tp:nomenclature-citation><tp:nomenclature-citation><tp:taxon-name>
                  <tp:taxon-name-part taxon-name-part-type="genus" reg="Phoenicocoris">Phoenicocoris</tp:taxon-name-part>
                  <tp:taxon-name-part taxon-name-part-type="species" reg="qiliananus">qiliananus</tp:taxon-name-part>
                </tp:taxon-name><comment>Zheng, 1996 in <xref ref-type="bibr" rid="B60">Zheng and Li (1996</xref>: 101). New synonym.</comment></tp:nomenclature-citation><tp:nomenclature-citation><tp:taxon-name>
                  <tp:taxon-name-part taxon-name-part-type="genus" reg="Salicarus">Salicarus</tp:taxon-name-part>
                  <tp:taxon-name-part taxon-name-part-type="species" reg="qiliananus">qiliananus</tp:taxon-name-part>
                </tp:taxon-name><comment>: <xref ref-type="bibr" rid="B45">Schwartz and Stonedahl (2004)</xref>: 42 (new combination, discussion, suspected synonymy).</comment></tp:nomenclature-citation></tp:nomenclature-citation-list></tp:nomenclature><tp:treatment-sec sec-type="material" id="SECID0EJLDK"><title>Material examined.</title><p><bold><italic>Holotype</italic>: Kazakhstan</bold> • <bold><italic>East Kazakhstan Prov.</italic></bold>: ♂ Bazarskiy Picket, Zaysan, <named-content xmlns:xlink="http://www.w3.org/1999/xlink" content-type="dwc:verbatimCoordinates" xlink:type="simple"><named-content content-type="geo-json" specific-use="{&#34;type&#34;:&#34;Point&#34;,&#34;coordinates&#34;:[84.866660,47.450000]}" id="NCID0E1LDK" xlink:type="simple">47.45°N, 84.86666°E</named-content></named-content>, 22 Jun 1930, F.K. Lukjanovitsh, (AMNH_PBI 00233844) (<named-content xmlns:xlink="http://www.w3.org/1999/xlink" content-type="dwc:institutional_code" xlink:title="Zoological Institute, Russian Academy of Sciences" xlink:href="http://grbio.org/institution/zoological-institute-russian-academy-sciences" xlink:type="simple">ZISP</named-content>).</p><p><bold><italic>Paratypes</italic>: Kazakhstan</bold> • <bold><italic>Almaty Prov.</italic></bold>: Iliyskiy on Ili River, <named-content xmlns:xlink="http://www.w3.org/1999/xlink" content-type="dwc:verbatimCoordinates" xlink:type="simple"><named-content content-type="geo-json" specific-use="{&#34;type&#34;:&#34;Point&#34;,&#34;coordinates&#34;:[76.829720,43.521940]}" id="NCID0EQMDK" xlink:type="simple">43.52194°N, 76.82972°E</named-content></named-content>, 05 Jun 1969, Seitova, 2♂ (AMNH_PBI 00233855) (<named-content xmlns:xlink="http://www.w3.org/1999/xlink" content-type="dwc:institutional_code" xlink:title="Zoological Institute, Russian Academy of Sciences" xlink:href="http://grbio.org/institution/zoological-institute-russian-academy-sciences" xlink:type="simple">ZISP</named-content>) • <bold><italic>East Kazakhstan Prov.</italic></bold>: Bazarskiy Picket, Zaysan, <named-content xmlns:xlink="http://www.w3.org/1999/xlink" content-type="dwc:verbatimCoordinates" xlink:type="simple"><named-content content-type="geo-json" specific-use="{&#34;type&#34;:&#34;Point&#34;,&#34;coordinates&#34;:[84.866660,47.450000]}" id="NCID0E6MDK" xlink:type="simple">47.45°N, 84.86666°E</named-content></named-content>, 22 Jun 1930, F.K. Lukjanovitsh, 3♂ (AMNH_PBI 00233845-AMNH_PBI 00233847), 3♀ (AMNH_PBI 00233993-AMNH_PBI 00233995) (<named-content xmlns:xlink="http://www.w3.org/1999/xlink" content-type="dwc:institutional_code" xlink:title="Zoological Institute, Russian Academy of Sciences" xlink:href="http://grbio.org/institution/zoological-institute-russian-academy-sciences" xlink:type="simple">ZISP</named-content>) • Buran, Mouth of Kaldzhir, <named-content xmlns:xlink="http://www.w3.org/1999/xlink" content-type="dwc:verbatimCoordinates" xlink:type="simple"><named-content content-type="geo-json" specific-use="{&#34;type&#34;:&#34;Point&#34;,&#34;coordinates&#34;:[85.200000,48.016660]}" id="NCID0ELNDK" xlink:type="simple">48.01666°N, 85.2°E</named-content></named-content>, 26 Jun 1930, F.K. Lukjanovitsh, <italic><tp:taxon-name><tp:taxon-name-part taxon-name-part-type="genus" reg="Halimodendron">Halimodendron</tp:taxon-name-part><tp:taxon-name-part taxon-name-part-type="species" reg="halodendron">halodendron</tp:taxon-name-part></tp:taxon-name></italic> (<tp:taxon-name><tp:taxon-name-part taxon-name-part-type="family">Fabaceae</tp:taxon-name-part></tp:taxon-name>), 1♀ (AMNH_PBI 00233997) (<named-content xmlns:xlink="http://www.w3.org/1999/xlink" content-type="dwc:institutional_code" xlink:title="Zoological Institute, Russian Academy of Sciences" xlink:href="http://grbio.org/institution/zoological-institute-russian-academy-sciences" xlink:type="simple">ZISP</named-content>) • Burkhatka Picket, Zaysan, <named-content xmlns:xlink="http://www.w3.org/1999/xlink" content-type="dwc:verbatimCoordinates" xlink:type="simple"><named-content content-type="geo-json" specific-use="{&#34;type&#34;:&#34;Point&#34;,&#34;coordinates&#34;:[84.866660,47.450000]}" id="NCID0EHODK" xlink:type="simple">47.45°N, 84.86666°E</named-content></named-content>, 22 Jun 1930, F.K. Lukjanovitsh, 1♀ (AMNH_PBI 00233996) (<named-content xmlns:xlink="http://www.w3.org/1999/xlink" content-type="dwc:institutional_code" xlink:title="Zoological Institute, Russian Academy of Sciences" xlink:href="http://grbio.org/institution/zoological-institute-russian-academy-sciences" xlink:type="simple">ZISP</named-content>) • <bold><italic>Karaganda Prov.</italic></bold>: 12 km E Balqash [Balkhash], <named-content xmlns:xlink="http://www.w3.org/1999/xlink" content-type="dwc:verbatimCoordinates" xlink:type="simple"><named-content content-type="geo-json" specific-use="{&#34;type&#34;:&#34;Point&#34;,&#34;coordinates&#34;:[75.100000,46.833330]}" id="NCID0EWODK" xlink:type="simple">46.83333°N, 75.1°E</named-content></named-content>, 18 Jun 1962, I. M. Kerzhner, <italic><tp:taxon-name><tp:taxon-name-part taxon-name-part-type="genus" reg="Halimodendron">Halimodendron</tp:taxon-name-part><tp:taxon-name-part taxon-name-part-type="species" reg="halodendron">halodendron</tp:taxon-name-part></tp:taxon-name></italic> (<tp:taxon-name><tp:taxon-name-part taxon-name-part-type="family">Fabaceae</tp:taxon-name-part></tp:taxon-name>), 1♂ (AMNH_PBI 00233854) (<named-content xmlns:xlink="http://www.w3.org/1999/xlink" content-type="dwc:institutional_code" xlink:title="Zoological Institute, Russian Academy of Sciences" xlink:href="http://grbio.org/institution/zoological-institute-russian-academy-sciences" xlink:type="simple">ZISP</named-content>) • <bold><italic>Kostanay Prov.</italic></bold>: 200 km SO Qyzylorda, nr Tyshkanbay [Akkum], Syt-Darya, <named-content xmlns:xlink="http://www.w3.org/1999/xlink" content-type="dwc:verbatimCoordinates" xlink:type="simple"><named-content content-type="geo-json" specific-use="{&#34;type&#34;:&#34;Point&#34;,&#34;coordinates&#34;:[62.133330,50.066660]}" id="NCID0EVPDK" xlink:type="simple">50.06666°N, 62.13333°E</named-content></named-content>, 30 Jun 1966, I. M. Kerzhner, 1♀ (AMNH_PBI 00234005) (<named-content xmlns:xlink="http://www.w3.org/1999/xlink" content-type="dwc:institutional_code" xlink:title="Zoological Institute, Russian Academy of Sciences" xlink:href="http://grbio.org/institution/zoological-institute-russian-academy-sciences" xlink:type="simple">ZISP</named-content>) • <bold><italic>Kyzylorda Prov.</italic></bold>: 40 km NW of Turkistan, Karatau Mts. Range, <named-content xmlns:xlink="http://www.w3.org/1999/xlink" content-type="dwc:verbatimCoordinates" xlink:type="simple"><named-content content-type="geo-json" specific-use="{&#34;type&#34;:&#34;Point&#34;,&#34;coordinates&#34;:[67.921000,43.562000]}" id="NCID0EEQDK" xlink:type="simple">43.562°N, 67.921°E</named-content></named-content>, I. M. Kerzhner, <italic><tp:taxon-name><tp:taxon-name-part taxon-name-part-type="genus" reg="Halimodendron">Halimodendron</tp:taxon-name-part><tp:taxon-name-part taxon-name-part-type="species" reg="halodendron">halodendron</tp:taxon-name-part></tp:taxon-name></italic> (<tp:taxon-name><tp:taxon-name-part taxon-name-part-type="family">Fabaceae</tp:taxon-name-part></tp:taxon-name>), 1♀ (AMNH_PBI 00234000) (<named-content xmlns:xlink="http://www.w3.org/1999/xlink" content-type="dwc:institutional_code" xlink:title="Zoological Institute, Russian Academy of Sciences" xlink:href="http://grbio.org/institution/zoological-institute-russian-academy-sciences" xlink:type="simple">ZISP</named-content>); 18 May 1966–19 May 1966, I. M. Kerzhner, <italic><tp:taxon-name><tp:taxon-name-part taxon-name-part-type="genus" reg="Halimodendron">Halimodendron</tp:taxon-name-part><tp:taxon-name-part taxon-name-part-type="species" reg="halodendron">halodendron</tp:taxon-name-part></tp:taxon-name></italic> (<tp:taxon-name><tp:taxon-name-part taxon-name-part-type="family">Fabaceae</tp:taxon-name-part></tp:taxon-name>), 5♂ (AMNH_PBI 00233848-AMNH_PBI 00233851), 3♀ (AMNH_PBI 00233998, AMNH_PBI 00233999) (<named-content xmlns:xlink="http://www.w3.org/1999/xlink" content-type="dwc:institutional_code" xlink:title="Zoological Institute, Russian Academy of Sciences" xlink:href="http://grbio.org/institution/zoological-institute-russian-academy-sciences" xlink:type="simple">ZISP</named-content>) • 29 May 1966, I. M. Kerzhner, <italic><tp:taxon-name><tp:taxon-name-part taxon-name-part-type="genus" reg="Halimodendron">Halimodendron</tp:taxon-name-part><tp:taxon-name-part taxon-name-part-type="species" reg="halodendron">halodendron</tp:taxon-name-part></tp:taxon-name></italic> (<tp:taxon-name><tp:taxon-name-part taxon-name-part-type="family">Fabaceae</tp:taxon-name-part></tp:taxon-name>), 2♂ (AMNH_PBI 00233852, AMNH_PBI 00233853), 6♀ (AMNH_PBI 00233853, AMNH_PBI 00234001-AMNH_PBI 00234004) (<named-content xmlns:xlink="http://www.w3.org/1999/xlink" content-type="dwc:institutional_code" xlink:title="Zoological Institute, Russian Academy of Sciences" xlink:href="http://grbio.org/institution/zoological-institute-russian-academy-sciences" xlink:type="simple">ZISP</named-content>). <bold>Mongolia</bold> • <bold><italic>Hovd Aimak</italic></bold>: 15 km S of Bulgan, <named-content xmlns:xlink="http://www.w3.org/1999/xlink" content-type="dwc:verbatimCoordinates" xlink:type="simple"><named-content content-type="geo-json" specific-use="{&#34;type&#34;:&#34;Point&#34;,&#34;coordinates&#34;:[91.564000,45.952000]}" id="NCID0ENSDK" xlink:type="simple">45.952°N, 91.564°E</named-content></named-content>, 29 Jul 1970, Narchuk, <italic><tp:taxon-name><tp:taxon-name-part taxon-name-part-type="genus" reg="Halimodendron">Halimodendron</tp:taxon-name-part><tp:taxon-name-part taxon-name-part-type="species" reg="halodendron">halodendron</tp:taxon-name-part></tp:taxon-name></italic> (<tp:taxon-name><tp:taxon-name-part taxon-name-part-type="family">Fabaceae</tp:taxon-name-part></tp:taxon-name>), 1♀ (AMNH_PBI 00234013) (<named-content xmlns:xlink="http://www.w3.org/1999/xlink" content-type="dwc:institutional_code" xlink:title="Zoological Institute, Russian Academy of Sciences" xlink:href="http://grbio.org/institution/zoological-institute-russian-academy-sciences" xlink:type="simple">ZISP</named-content>) • Elhon, 20 km SE Altai on Bodonchi River, <named-content xmlns:xlink="http://www.w3.org/1999/xlink" content-type="dwc:verbatimCoordinates" xlink:type="simple"><named-content content-type="geo-json" specific-use="{&#34;type&#34;:&#34;Point&#34;,&#34;coordinates&#34;:[92.483330,45.683330]}" id="NCID0EJTDK" xlink:type="simple">45.68333°N, 92.48333°E</named-content></named-content>, 27 Jul 1970, I. M. Kerzhner, 14♀ (AMNH_PBI 00233856, AMNH_PBI 00234006-AMNH_PBI 00234008, AMNH_PBI 00234010-AMNH_PBI 00234012), 3♂ (AMNH_PBI 00233856, AMNH_PBI 00233857) <italic><tp:taxon-name><tp:taxon-name-part taxon-name-part-type="genus" reg="Halimodendron">Halimodendron</tp:taxon-name-part><tp:taxon-name-part taxon-name-part-type="species" reg="halodendron">halodendron</tp:taxon-name-part></tp:taxon-name></italic> (<tp:taxon-name><tp:taxon-name-part taxon-name-part-type="family">Fabaceae</tp:taxon-name-part></tp:taxon-name>), 3♀ (AMNH_PBI 00234009) (<named-content xmlns:xlink="http://www.w3.org/1999/xlink" content-type="dwc:institutional_code" xlink:title="Zoological Institute, Russian Academy of Sciences" xlink:href="http://grbio.org/institution/zoological-institute-russian-academy-sciences" xlink:type="simple">ZISP</named-content>).</p><p><bold><italic>Other specimens examined</italic>: Kazakhstan</bold> • <bold><italic>Zhambul Prov.</italic></bold>: Karatau Mts., 4 km S of Karabastau, <named-content xmlns:xlink="http://www.w3.org/1999/xlink" content-type="dwc:verbatimCoordinates" xlink:type="simple"><named-content content-type="geo-json" specific-use="{&#34;type&#34;:&#34;Point&#34;,&#34;coordinates&#34;:[70.806670,42.887220]}" id="NCID0EPUDK" xlink:type="simple">42.88722°N, 70.80667°E</named-content></named-content>, 557 m, 18 May 2015, F. Konstantinov &amp; N. Simov, 1♀ (AMNH_PBI 00343015) (<named-content xmlns:xlink="http://www.w3.org/1999/xlink" content-type="dwc:institutional_code" xlink:title="Zoological Institute, Russian Academy of Sciences" xlink:href="http://grbio.org/institution/zoological-institute-russian-academy-sciences" xlink:type="simple">ZISP</named-content>).</p></tp:treatment-sec><tp:treatment-sec sec-type="diagnosis" id="SECID0EYUDK"><title>Diagnosis.</title><p>Recognized by the oval body, total length: male 3.6–3.9, female 3.1–3.5; antennal segment I brown, segment II thin, basally or entirely darkened, remining segments dirty yellow (Fig. <xref ref-type="fig" rid="F4">4G, H</xref>); coloration of dorsum variable, ranging from almost entirely dark brown to pale yellow; dorsum except head with a mixture of narrow, apically acuminate scale-like setae and dense, comparatively long, ~ 1.5× as long as scales, adpressed, silvery simple setae (Fig. <xref ref-type="fig" rid="F4">4I</xref>); apical blades of vesica very long and thin, gradually curved, abruptly furcate (Fig. <xref ref-type="fig" rid="F7">7E, F</xref>).</p><p>Dark specimens of <italic><tp:taxon-name><tp:taxon-name-part taxon-name-part-type="genus" reg="Salicarus">Salicarus</tp:taxon-name-part><tp:taxon-name-part taxon-name-part-type="species" reg="halimodendri">halimodendri</tp:taxon-name-part></tp:taxon-name></italic> are somewhat similar to <italic><tp:taxon-name><tp:taxon-name-part taxon-name-part-type="genus" reg="Salicarus">S.</tp:taxon-name-part><tp:taxon-name-part taxon-name-part-type="species" reg="fulvicornis">fulvicornis</tp:taxon-name-part></tp:taxon-name></italic> in having long simple setae and the arrangement of flattened scale-like setae on the dorsum. However, the latter species can be distinguished by the exceptionally long and thin, subapically bifurcate apical blades (Fig. <xref ref-type="fig" rid="F7">7C, D</xref>).</p></tp:treatment-sec><tp:treatment-sec sec-type="redescription" id="SECID0EGWDK"><title>Redescription.</title><p><bold>Male. <italic>Coloration</italic>.</bold> Variable, ranging from almost entirely dark brown to pale yellow (Fig. <xref ref-type="fig" rid="F2">2A–D</xref>). <bold><italic>Head</italic></bold>: In dark specimens almost entirely dark brown, with midline on frons and mandibular plate somewhat paler and with vertex always dirty to whitish yellow along posterior margin; in pale specimens head whitish yellow, with a series of brown, frequently confluent lines radiating from midline on frons, entirely or apically brown clypeus, and brown maxillary plate; antennal segment I dark brown to brown, segment II entirely brown to dirty yellow with brown basal one-fourth, remaining segments dirty yellow; labium dirty yellow, with dark brown segment IV. <bold><italic>Thorax</italic></bold>: Pronotum, scutellum, and hemelytron from uniformly dark brown to whitish yellow, hemelytron in dark specimens usually paler than pronotum; membrane uniformly pale brown to almost colorless; pronotum and scutellum in pale specimens typically with brown markings on calli and on suture between scutellum and mesonotum, sometimes uniformly whitish yellow; coxae usually yellow, rarely paler brown, femora dirty to whitish yellow, with two or three series of large rounded maculae on ventral surfaces and anterior margins, sometimes confluent in dark specimens, and several dark markings at apices of dorsal surfaces; tibiae yellow with minute dark brown spots at bases of tibial spines; thoracic pleurites brown to pale yellow. <bold><italic>Abdomen</italic></bold>: Brown to pale yellow.</p><p><bold><italic>Surface and vestiture</italic>.</bold> Dorsum weakly rugose, head smooth, shiny. Pronotum, scutellum, and hemelytron with a mixture of silvery scale-like setae and dense, comparatively long, ~ 1.5× as long as scales, adpressed, silvery simple setae; mesopleuron clothed with scale-like setae alone, while vertex, antenna, legs, metapleuron, and abdomen covered exclusively with adpressed silvery simple setae; tibial spines black to dark brown.</p><p><bold><italic>Structure</italic>.</bold> Body oval, 2.7–2.9× as long as posterior width of pronotum; total length 3.6–3.9; head vertical, slightly protruding beyond eyes anteriorly and ventrally; vertex flat, posteriorly distinctly attenuate and covering anterior margin of pronotum, 2.0–2.2× as wide as eye; frons weakly convex; clypeus flat, barely visible in dorsal view; antennal segment II rod-shaped, slightly thinner than segment I, 0.5–0.6× as long as posterior width of pronotum, 0.8–0.9× as long as width of head; pronotum with broadly rounded anterior and posterior corners, 2.3–2.5× as wide as long, 1.4–1.5× as wide as head.</p><p><bold><italic>Genitalia</italic>.</bold> Right paramere elongate-oval, ~ 1.7× as long as wide, with long, slightly narrowing and apically rounded apical process (Fig. <xref ref-type="fig" rid="F9">9M</xref>). Left paramere with thin and straight apical process and comparatively short, broadly rounded sensory lobe (Fig. <xref ref-type="fig" rid="F9">9N</xref>). Vesica comparatively large, with very long and thin, gradually curved, abruptly furcate apical blades (Fig. <xref ref-type="fig" rid="F7">7E, F</xref>).</p><p><bold>Female. <italic>Coloration, surface and vestiture</italic>.</bold> As in male. <bold><italic>Structure</italic>.</bold> Similar to male but body smaller and more stumpy, 2.4–2.5× as long as posterior width of pronotum, total length 3.1–3.5; head with slightly more convex frons and clypeus, vertex 2.2–2.4× as wide as eye; antennal segment II distinctly thinner than segment I, 0.5× as long as posterior width of pronotum, 0.7–0.8× as long as width of head; pronotum 2.3–2.4× as wide as long, 1.4–1.5× as wide as head.</p><p><bold><italic>Genitalia</italic>.</bold> Sclerotized rings of dorsal labiate plate large, broadly oval. Posterior wall weakly sclerotized, with indistinctly bordered longitudinal sclerotized bands at sides (Fig. <xref ref-type="fig" rid="F10">10F</xref>).</p></tp:treatment-sec><tp:treatment-sec sec-type="distribution" id="SECID0EVYDK"><title>Distribution.</title><p>This species inhabits plains and foothills of Central Asia within the area of its host plant, spanning from Uzbekistan and southwestern and southern Kazakhstan to Mongolia.</p></tp:treatment-sec><tp:treatment-sec sec-type="host" id="SECID0E1YDK"><title>Hosts.</title><p><italic><tp:taxon-name><tp:taxon-name-part taxon-name-part-type="genus" reg="Salicarus">Salicarus</tp:taxon-name-part><tp:taxon-name-part taxon-name-part-type="species" reg="halimodendri">halimodendri</tp:taxon-name-part></tp:taxon-name></italic> is known to feed exclusively on <italic><tp:taxon-name><tp:taxon-name-part taxon-name-part-type="genus" reg="Caragana">Caragana</tp:taxon-name-part><tp:taxon-name-part taxon-name-part-type="species" reg="halodendron">halodendron</tp:taxon-name-part></tp:taxon-name></italic> (Pall.) Dum. Cours. (<tp:taxon-name><tp:taxon-name-part taxon-name-part-type="family">Fabaceae</tp:taxon-name-part></tp:taxon-name>), commonly known as the common salt tree. This distinctive shrub is primarily found in saline deserts and semideserts and was long classified within the monotypic genus <italic><tp:taxon-name><tp:taxon-name-part taxon-name-part-type="genus" reg="Halimodendron">Halimodendron</tp:taxon-name-part></tp:taxon-name></italic>.</p></tp:treatment-sec><tp:treatment-sec sec-type="remarks" id="SECID0EC1DK"><title>Remarks.</title><p><italic><tp:taxon-name><tp:taxon-name-part taxon-name-part-type="genus" reg="Phoenicocoris">Phoenicocoris</tp:taxon-name-part><tp:taxon-name-part taxon-name-part-type="species" reg="qiliananus">qiliananus</tp:taxon-name-part></tp:taxon-name></italic> Zheng, 1996 was described in <xref ref-type="bibr" rid="B60">Zheng and Li (1996)</xref> from Mati in Gansu province, Northwestern China. <xref ref-type="bibr" rid="B45">Schwartz and Stonedahl (2004)</xref> transferred this species to <italic><tp:taxon-name><tp:taxon-name-part taxon-name-part-type="genus" reg="Salicarus">Salicarus</tp:taxon-name-part></tp:taxon-name></italic> due to the claw and vesica structure and suspected its possible synonymy with <italic><tp:taxon-name><tp:taxon-name-part taxon-name-part-type="genus" reg="Salicarus">S.</tp:taxon-name-part><tp:taxon-name-part taxon-name-part-type="species" reg="halimodendri">halimodendri</tp:taxon-name-part></tp:taxon-name></italic>, referring to personal communication from I. M. Kerzhner. However, they refrained from formal synonymization pending examination of additional material. Indeed, the coloration of the dorsum, antenna, and legs of <italic><tp:taxon-name><tp:taxon-name-part taxon-name-part-type="genus" reg="Salicarus">S.</tp:taxon-name-part><tp:taxon-name-part taxon-name-part-type="species" reg="qiliananus">qiliananus</tp:taxon-name-part></tp:taxon-name></italic>, the vestiture composed of short simple setae and narrow, apically acuminate scale-like setae (which are not exclusively restricted to the hemelytron), the structure of both parameres (<xref ref-type="bibr" rid="B60">Zheng and Li 1996</xref>: figs 4, 5), and body proportions suggest that this taxon is conspecific with <italic><tp:taxon-name><tp:taxon-name-part taxon-name-part-type="genus" reg="Salicarus">S.</tp:taxon-name-part><tp:taxon-name-part taxon-name-part-type="species" reg="halimodendri">halimodendri</tp:taxon-name-part></tp:taxon-name></italic>. The only notable distinction is the presence of a single apical blade of the vesica postulated in the original description. However, all <italic><tp:taxon-name><tp:taxon-name-part taxon-name-part-type="genus" reg="Salicarus">Salicarus</tp:taxon-name-part></tp:taxon-name></italic> and <italic><tp:taxon-name><tp:taxon-name-part taxon-name-part-type="genus" reg="Phoenicocoris">Phoenicocoris</tp:taxon-name-part></tp:taxon-name></italic> species without exception have a twin-coned vesica, while in <italic><tp:taxon-name><tp:taxon-name-part taxon-name-part-type="genus" reg="Salicarus">S.</tp:taxon-name-part><tp:taxon-name-part taxon-name-part-type="species" reg="halimodendri">halimodendri</tp:taxon-name-part></tp:taxon-name></italic>, the shorter blade is exceptionally short and thin (Fig. <xref ref-type="fig" rid="F7">7E, F</xref>), and could have been easily overlooked in the aspects chosen by the authors of the original description for making drawings (<xref ref-type="bibr" rid="B60">Zheng and Li 1996</xref>: figs 8, 9). Based on the foregoing discussion, we synonymize <italic><tp:taxon-name><tp:taxon-name-part taxon-name-part-type="genus" reg="Salicarus">Salicarus</tp:taxon-name-part><tp:taxon-name-part taxon-name-part-type="species" reg="qiliananus">qiliananus</tp:taxon-name-part></tp:taxon-name></italic> (Zheng, 1996) with <italic><tp:taxon-name><tp:taxon-name-part taxon-name-part-type="genus" reg="Salicarus">Salicarus</tp:taxon-name-part><tp:taxon-name-part taxon-name-part-type="species" reg="halimodendri">halimodendri</tp:taxon-name-part></tp:taxon-name></italic> V. G. Putshkov, 1977.</p></tp:treatment-sec><tp:treatment-sec><!--Section generated to contain objects referenced in tp:taxon-treatment.--><fig id="F2" position="float" orientation="portrait"><object-id xmlns:xlink="http://www.w3.org/1999/xlink" content-type="doi" xlink:type="simple">10.3897/zookeys.1211.129660.figure2</object-id><object-id xmlns:xlink="http://www.w3.org/1999/xlink" content-type="arpha" xlink:type="simple">58DE0E3D-FA6A-5B86-A1DC-EF4DC3335C2A</object-id><label>Figure 2.</label><caption><p>Dorsal habitus <bold>A</bold> ♂ <italic><tp:taxon-name><tp:taxon-name-part taxon-name-part-type="genus" reg="Salicarus">Salicarus</tp:taxon-name-part><tp:taxon-name-part taxon-name-part-type="species" reg="halimodendri">halimodendri</tp:taxon-name-part></tp:taxon-name></italic><bold>B–D</bold> ♀ <italic><tp:taxon-name><tp:taxon-name-part taxon-name-part-type="genus" reg="Salicarus">S.</tp:taxon-name-part><tp:taxon-name-part taxon-name-part-type="species" reg="halimodendri">halimodendri</tp:taxon-name-part></tp:taxon-name></italic><bold>F, G</bold> ♂ <italic><tp:taxon-name><tp:taxon-name-part taxon-name-part-type="genus" reg="Salicarus">S.</tp:taxon-name-part><tp:taxon-name-part taxon-name-part-type="species" reg="roseri">roseri</tp:taxon-name-part></tp:taxon-name></italic><bold>H, I</bold> ♀ <italic><tp:taxon-name><tp:taxon-name-part taxon-name-part-type="genus" reg="Salicarus">S.</tp:taxon-name-part><tp:taxon-name-part taxon-name-part-type="species" reg="roseri">roseri</tp:taxon-name-part></tp:taxon-name></italic>.</p></caption><graphic xmlns:xlink="http://www.w3.org/1999/xlink" xlink:href="zookeys-1211-057_article-129660__-g002.jpg" position="float" orientation="portrait" xlink:type="simple" id="oo_1126623.jpg"><uri content-type="original_file" xlink:type="simple">https://binary.pensoft.net/fig/1126623</uri></graphic></fig><fig id="F4" position="float" orientation="portrait"><object-id xmlns:xlink="http://www.w3.org/1999/xlink" content-type="doi" xlink:type="simple">10.3897/zookeys.1211.129660.figure4</object-id><object-id xmlns:xlink="http://www.w3.org/1999/xlink" content-type="arpha" xlink:type="simple">5AE04490-294D-52CD-8191-DDAF73D59CB7</object-id><label>Figure 4.</label><caption><p>Head, pronotum, and vestiture <bold>A–C</bold><italic><tp:taxon-name><tp:taxon-name-part taxon-name-part-type="genus" reg="Salicarus">Salicarus</tp:taxon-name-part><tp:taxon-name-part taxon-name-part-type="species" reg="concinnus">concinnus</tp:taxon-name-part></tp:taxon-name></italic> in dorsal view: <bold>A</bold> ♂ paratype, head and pronotum <bold>B</bold> ♀ paratype, head and pronotum <bold>C</bold> ♀ paratype, vestiture on hemelytron <bold>D–F</bold><italic><tp:taxon-name><tp:taxon-name-part taxon-name-part-type="genus" reg="Salicarus">S.</tp:taxon-name-part><tp:taxon-name-part taxon-name-part-type="species" reg="fulvicornis">fulvicornis</tp:taxon-name-part></tp:taxon-name></italic> in dorsal view: <bold>D</bold> ♂ head and pronotum <bold>E</bold> ♀ head and pronotum <bold>F</bold> ♂ vestiture on hemelytron <bold>G–I</bold><italic><tp:taxon-name><tp:taxon-name-part taxon-name-part-type="genus" reg="Salicarus">S.</tp:taxon-name-part><tp:taxon-name-part taxon-name-part-type="species" reg="halimodendri">halimodendri</tp:taxon-name-part></tp:taxon-name></italic> in dorsal view: <bold>G</bold> ♂ paratype <bold>H</bold> ♀ paratype <bold>I</bold> ♂ paratype, vestiture on hemelytron <bold>J–L</bold><italic><tp:taxon-name><tp:taxon-name-part taxon-name-part-type="genus" reg="Salicarus">S.</tp:taxon-name-part><tp:taxon-name-part taxon-name-part-type="species" reg="roseri">roseri</tp:taxon-name-part></tp:taxon-name></italic>: <bold>J</bold> ♂ head and pronotum <bold>K</bold> ♀ head and pronotum <bold>L</bold> head and thoracic pleura in lateral view <bold>M–O</bold><italic><tp:taxon-name><tp:taxon-name-part taxon-name-part-type="genus" reg="Salicarus">S.</tp:taxon-name-part><tp:taxon-name-part taxon-name-part-type="species" reg="urnammu">urnammu</tp:taxon-name-part></tp:taxon-name></italic> in dorsal view: <bold>M</bold> ♂ head and pronotum <bold>N</bold> ♀ head and pronotum <bold>O</bold> ♀ vestiture on hemelytron.</p></caption><graphic xmlns:xlink="http://www.w3.org/1999/xlink" xlink:href="zookeys-1211-057_article-129660__-g004.jpg" position="float" orientation="portrait" xlink:type="simple" id="oo_1126625.jpg"><uri content-type="original_file" xlink:type="simple">https://binary.pensoft.net/fig/1126625</uri></graphic></fig><fig id="F7" position="float" orientation="portrait"><object-id xmlns:xlink="http://www.w3.org/1999/xlink" content-type="doi" xlink:type="simple">10.3897/zookeys.1211.129660.figure7</object-id><object-id xmlns:xlink="http://www.w3.org/1999/xlink" content-type="arpha" xlink:type="simple">E32BC0A1-A6A0-5D50-8DAB-68A2B9064681</object-id><label>Figure 7.</label><caption><p>Vesica in left and right lateral views (left and right columns, respectively) <bold>A, B</bold> paratypes of <italic><tp:taxon-name><tp:taxon-name-part taxon-name-part-type="genus" reg="Salicarus">Salicarus</tp:taxon-name-part><tp:taxon-name-part taxon-name-part-type="species" reg="concinnus">concinnus</tp:taxon-name-part></tp:taxon-name></italic><bold>C, D</bold><italic><tp:taxon-name><tp:taxon-name-part taxon-name-part-type="genus" reg="Salicarus">S.</tp:taxon-name-part><tp:taxon-name-part taxon-name-part-type="species" reg="fulvicornis">fulvicornis</tp:taxon-name-part></tp:taxon-name></italic><bold>E, F</bold> paratype of <italic><tp:taxon-name><tp:taxon-name-part taxon-name-part-type="genus" reg="Salicarus">S.</tp:taxon-name-part><tp:taxon-name-part taxon-name-part-type="species" reg="halimodendri">halimodendri</tp:taxon-name-part></tp:taxon-name></italic><bold>G, H</bold><italic><tp:taxon-name><tp:taxon-name-part taxon-name-part-type="genus" reg="Salicarus">S.</tp:taxon-name-part><tp:taxon-name-part taxon-name-part-type="species" reg="roseri">roseri</tp:taxon-name-part></tp:taxon-name></italic><bold>I, J</bold><italic><tp:taxon-name><tp:taxon-name-part taxon-name-part-type="genus" reg="Salicarus">S.</tp:taxon-name-part><tp:taxon-name-part taxon-name-part-type="species" reg="urnammu">urnammu</tp:taxon-name-part></tp:taxon-name></italic>.</p></caption><graphic xmlns:xlink="http://www.w3.org/1999/xlink" xlink:href="zookeys-1211-057_article-129660__-g007.jpg" position="float" orientation="portrait" xlink:type="simple" id="oo_1126628.jpg"><uri content-type="original_file" xlink:type="simple">https://binary.pensoft.net/fig/1126628</uri></graphic></fig><fig id="F9" position="float" orientation="portrait"><object-id xmlns:xlink="http://www.w3.org/1999/xlink" content-type="doi" xlink:type="simple">10.3897/zookeys.1211.129660.figure9</object-id><object-id xmlns:xlink="http://www.w3.org/1999/xlink" content-type="arpha" xlink:type="simple">70864F1B-D1AB-5AC4-BC38-62BCF205752A</object-id><label>Figure 9.</label><caption><p>Male genitalia <bold>A–C</bold><italic><tp:taxon-name><tp:taxon-name-part taxon-name-part-type="genus" reg="Salicarus">Salicarus</tp:taxon-name-part><tp:taxon-name-part taxon-name-part-type="species" reg="concinnus">concinnus</tp:taxon-name-part></tp:taxon-name></italic>, paratype <bold>D–F</bold><italic><tp:taxon-name><tp:taxon-name-part taxon-name-part-type="genus" reg="Salicarus">S.</tp:taxon-name-part><tp:taxon-name-part taxon-name-part-type="species" reg="genistae">genistae</tp:taxon-name-part></tp:taxon-name></italic><bold>G–I</bold><italic><tp:taxon-name><tp:taxon-name-part taxon-name-part-type="genus" reg="Salicarus">S.</tp:taxon-name-part><tp:taxon-name-part taxon-name-part-type="species" reg="nitidus">nitidus</tp:taxon-name-part></tp:taxon-name></italic><bold>J–L</bold><italic><tp:taxon-name><tp:taxon-name-part taxon-name-part-type="genus" reg="Salicarus">S.</tp:taxon-name-part><tp:taxon-name-part taxon-name-part-type="species" reg="fulvicornis">fulvicornis</tp:taxon-name-part></tp:taxon-name></italic><bold>M–O</bold><italic><tp:taxon-name><tp:taxon-name-part taxon-name-part-type="genus" reg="Salicarus">S.</tp:taxon-name-part><tp:taxon-name-part taxon-name-part-type="species" reg="halimodendri">halimodendri</tp:taxon-name-part></tp:taxon-name></italic>, paratype <bold>P–R</bold><italic><tp:taxon-name><tp:taxon-name-part taxon-name-part-type="genus" reg="Salicarus">S.</tp:taxon-name-part><tp:taxon-name-part taxon-name-part-type="species" reg="roseri">roseri</tp:taxon-name-part></tp:taxon-name></italic><bold>S–U</bold><italic><tp:taxon-name><tp:taxon-name-part taxon-name-part-type="genus" reg="Salicarus">S.</tp:taxon-name-part><tp:taxon-name-part taxon-name-part-type="species" reg="urnammu">urnammu</tp:taxon-name-part></tp:taxon-name></italic><bold>A D G J M P S</bold>: right paramere <bold>B E H K N Q U</bold>: left paramere <bold>C F I L O R U</bold>: apex of phallotheca.</p></caption><graphic xmlns:xlink="http://www.w3.org/1999/xlink" xlink:href="zookeys-1211-057_article-129660__-g009.jpg" position="float" orientation="portrait" xlink:type="simple" id="oo_1126630.jpg"><uri content-type="original_file" xlink:type="simple">https://binary.pensoft.net/fig/1126630</uri></graphic></fig><fig id="F10" position="float" orientation="portrait"><object-id xmlns:xlink="http://www.w3.org/1999/xlink" content-type="doi" xlink:type="simple">10.3897/zookeys.1211.129660.figure10</object-id><object-id xmlns:xlink="http://www.w3.org/1999/xlink" content-type="arpha" xlink:type="simple">B883084D-38E1-58EE-AA58-F8846337CFD0</object-id><label>Figure 10.</label><caption><p>Female genitalia <bold>A, B</bold><italic><tp:taxon-name><tp:taxon-name-part taxon-name-part-type="genus" reg="Salicarus">Salicarus</tp:taxon-name-part><tp:taxon-name-part taxon-name-part-type="species" reg="concinnus">concinnus</tp:taxon-name-part></tp:taxon-name></italic>, paratype: <bold>A</bold> dorsal labiate plate <bold>B</bold> vestibulum <bold>C–E</bold><italic><tp:taxon-name><tp:taxon-name-part taxon-name-part-type="genus" reg="Salicarus">S.</tp:taxon-name-part><tp:taxon-name-part taxon-name-part-type="species" reg="genistae">genistae</tp:taxon-name-part></tp:taxon-name></italic>: <bold>C</bold> dorsal labiate plate <bold>D</bold> posterior wall <bold>E</bold> vestibulum <bold>F</bold><italic><tp:taxon-name><tp:taxon-name-part taxon-name-part-type="genus" reg="Salicarus">S.</tp:taxon-name-part><tp:taxon-name-part taxon-name-part-type="species" reg="halimodendri">halimodendri</tp:taxon-name-part></tp:taxon-name></italic>, posterior wall <bold>G, H</bold><italic><tp:taxon-name><tp:taxon-name-part taxon-name-part-type="genus" reg="Salicarus">S.</tp:taxon-name-part><tp:taxon-name-part taxon-name-part-type="species" reg="roseri">roseri</tp:taxon-name-part></tp:taxon-name></italic>: <bold>G</bold> dorsal labiate plate <bold>H</bold> vestibulum.</p></caption><graphic xmlns:xlink="http://www.w3.org/1999/xlink" xlink:href="zookeys-1211-057_article-129660__-g010.jpg" position="float" orientation="portrait" xlink:type="simple" id="oo_1126631.jpg"><uri content-type="original_file" xlink:type="simple">https://binary.pensoft.net/fig/1126631</uri></graphic></fig></tp:treatment-sec><ref-list><ref id="B38"><mixed-citation xmlns:xlink="http://www.w3.org/1999/xlink" xlink:type="simple"><person-group><name name-style="western"><surname>Putshkov</surname><given-names>VG</given-names></name></person-group> (<year>1977</year>) <article-title>New and little-known mirid bugs (<tp:taxon-name><tp:taxon-name-part taxon-name-part-type="suborder">Heteroptera</tp:taxon-name-part></tp:taxon-name>, <tp:taxon-name><tp:taxon-name-part taxon-name-part-type="family">Miridae</tp:taxon-name-part></tp:taxon-name>) from Mongolia and Middle Asia.</article-title><source>Entomologicheskoe Obozrenie</source><volume>56</volume>: <fpage>360</fpage>–<lpage>374</lpage>. [In Russian; English translation: Entomological Review 56(2): 91–100]</mixed-citation></ref><ref id="B24"><mixed-citation xmlns:xlink="http://www.w3.org/1999/xlink" xlink:type="simple"><person-group><name name-style="western"><surname>Konstantinov</surname><given-names>FV</given-names></name></person-group> (<year>2023</year>) <article-title>Plant bugs with swollen antennae: a morphology-based phylogenetic analysis of <italic><tp:taxon-name><tp:taxon-name-part taxon-name-part-type="genus">Heterocapillus</tp:taxon-name-part></tp:taxon-name></italic> Wagner, 1960 and related genera (<tp:taxon-name><tp:taxon-name-part taxon-name-part-type="order">Hemiptera</tp:taxon-name-part></tp:taxon-name>: <tp:taxon-name><tp:taxon-name-part taxon-name-part-type="family">Miridae</tp:taxon-name-part></tp:taxon-name>: <tp:taxon-name><tp:taxon-name-part taxon-name-part-type="subfamily">Phylinae</tp:taxon-name-part></tp:taxon-name>).</article-title><source>Arthropod Systematics &amp; Phylogeny</source><volume>81</volume>: <fpage>845</fpage>–<lpage>879</lpage>. <ext-link xlink:href="10.3897/asp.81.e104396" ext-link-type="doi" xlink:type="simple">https://doi.org/10.3897/asp.81.e104396</ext-link></mixed-citation></ref><ref id="B60"><mixed-citation xmlns:xlink="http://www.w3.org/1999/xlink" xlink:type="simple"><person-group><name name-style="western"><surname>Zheng</surname><given-names>L</given-names></name><name name-style="western"><surname>Li</surname><given-names>X</given-names></name></person-group> (<year>1996</year>) <article-title>A new species of the genus <italic><tp:taxon-name><tp:taxon-name-part taxon-name-part-type="genus">Phoenicocoris</tp:taxon-name-part></tp:taxon-name></italic> Reuter (<tp:taxon-name><tp:taxon-name-part taxon-name-part-type="order">Hemiptera</tp:taxon-name-part></tp:taxon-name>: <tp:taxon-name><tp:taxon-name-part taxon-name-part-type="family">Miridae</tp:taxon-name-part></tp:taxon-name>) from China.</article-title><source>Entomotaxonomia</source><volume>18</volume>(<issue>2</issue>): <fpage>101</fpage>–<lpage>104</lpage>. [In Chinese with description repeated in English]</mixed-citation></ref><ref id="B45"><mixed-citation xmlns:xlink="http://www.w3.org/1999/xlink" xlink:type="simple"><person-group><name name-style="western"><surname>Schwartz</surname><given-names>MD</given-names></name><name name-style="western"><surname>Stonedahl</surname><given-names>GM</given-names></name></person-group> (<year>2004</year>) <article-title>Revision of <italic><tp:taxon-name><tp:taxon-name-part taxon-name-part-type="genus">Phoenicocoris</tp:taxon-name-part></tp:taxon-name></italic> Reuter with descriptions of three new species from North America and a new genus from Japan (<tp:taxon-name><tp:taxon-name-part taxon-name-part-type="suborder">Heteroptera</tp:taxon-name-part></tp:taxon-name>: <tp:taxon-name><tp:taxon-name-part taxon-name-part-type="family">Miridae</tp:taxon-name-part></tp:taxon-name>: <tp:taxon-name><tp:taxon-name-part taxon-name-part-type="subfamily">Phylinae</tp:taxon-name-part></tp:taxon-name>).</article-title><source>American Museum Novitates</source><volume>3464</volume>: <fpage>1</fpage>–<lpage>55</lpage>. <ext-link xlink:href="10.1206/0003-0082(2004)464%3C0001:ROPRWD%3E2.0.CO;2" ext-link-type="doi" xlink:type="simple">https://doi.org/10.1206/0003-0082(2004)464%3C0001:ROPRWD%3E2.0.CO;2</ext-link></mixed-citation></ref></ref-list></tp:taxon-treatment>
